# Supplementary material for: A compilation of ticks and tick-borne pathogen distributions in seven countries within North and West Africa from 1901 to 2022: a systematic literature review
Source: Parasit Vectors. 2025 Dec 4;19:13. doi: 10.1186/s13071-025-07153-8 (PMC12781586; doi:10.1186/s13071-025-07153-8)
Supplement: Supplementary file 2 — Additional file 2. Mastersheet.xlsx [file 13071_2025_7153_MOESM2_ESM.xlsx]

## Sheet: MasterList_WEST_FINAL
Sequence	SubmitterOrganization	SubmitterWebSite	SubmitterPerson	SubmitterEmail	SubmitterAddress	DateLastModified	Collector	InstitutionCode	CollectionCode	CatalogNumber	GlobalUniqueIdentifier	GenBankNum	BasisOfRecord	Source	RelatedInformation	InformationWithheld	Kindom	Phylum	Class	Order_	Family	Genus	Species	AuthorYearOfScientificName	VerbatimScientificName	ScientificName	IdentifiedBy	DateIdentified	IdentificationMethod	IdentificationConfidence	IdentificationRemarks	EarliestDateCollected	LatestDateCollected	VerbatimCollectingDate	TimeCollected	Country	StateProvince	County	Locality	DecimalLongitude	DecimalLatitude	GeodeticDatum	VerbatimLongitude	VerbatimLatitude	VerbatimCoordinates	VerbatimCoordinateSystem	CoordinateUncertaintyInMeters	GeoreferenceProtocol	GeoreferenceSources
900	EcoHealth Alliance	https://www.ecohealthalliance.org/	Liberty Wood	law2509@cumc.columbia.edu	520 8th Ave Street 1200, New York, NY 10018	2023-12-13							Human observation	Sylla, M. (2003). Argasidae (Acari: Ixodida) parasites of wild and domestic animals in ... researchgate. Retrieved December 29, 2022, from https://www.researchgate.net/publication/286987238_Argasidae_Acari_Ixodida_parasites_of_wild_and_domestic_animals_in_Senegal_1_-_Review_and_distribution			Animalia	Arthropoda	Arachnida	Ixodida	Argasidae	Rhipicephalus	camicasi	Sylla, Cornet & Marchand, 1997	Alectorobius camicasi	Rhipicephalus camicasi			Morphology; DNA					Sept. 1995		Senegal		Saint-Louis	PNOD	-16.4896	16.0179		16Deg18 W	16Deg25 N	16Deg25 N, 16Deg18 W		11120	https://manisnet.org	Gazetteer:GeoNames; Saint-Louis; seat of a first-order administrative division; GeoNamesID; 2246452_PecorD_Jul23
884	EcoHealth Alliance	https://www.ecohealthalliance.org/	Liberty Wood	law2509@cumc.columbia.edu	520 8th Ave Street 1200, New York, NY 10018	2023-12-13							Human observation	Sylla, M. (2003). Argasidae (Acari: Ixodida) parasites of wild and domestic animals in ... researchgate. Retrieved December 29, 2022, from https://www.researchgate.net/publication/286987238_Argasidae_Acari_Ixodida_parasites_of_wild_and_domestic_animals_in_Senegal_1_-_Review_and_distribution			Animalia	Arthropoda	Arachnida	Ixodida	Argasidae	Rhipicephalus	camicasi	Sylla, Cornet & Marchand, 1997	Alectorobius camicasi	Rhipicephalus camicasi			Morphology; DNA					Sept. 9th, 1995 Nov.,19th, 1996		Senegal		Saint-Louis	PNLB	-16.4896	16.0179		16Deg30W	15Deg50N	15Deg50N, 16Deg30W		11120	https://manisnet.org	Gazetteer:GeoNames; Saint-Louis; seat of a first-order administrative division; GeoNamesID; 2246452_PecorD_Jul23
883	EcoHealth Alliance	https://www.ecohealthalliance.org/	Liberty Wood	law2509@cumc.columbia.edu	520 8th Ave Street 1200, New York, NY 10018	2023-12-13							Human observation	Sylla, M. (2003). Argasidae (Acari: Ixodida) parasites of wild and domestic animals in ... researchgate. Retrieved December 29, 2022, from https://www.researchgate.net/publication/286987238_Argasidae_Acari_Ixodida_parasites_of_wild_and_domestic_animals_in_Senegal_1_-_Review_and_distribution			Animalia	Arthropoda	Arachnida	Ixodida	Argasidae	Rhipicephalus	camicasi	Sylla, Cornet & Marchand, 1997	Alectorobius camicasi	Rhipicephalus camicasi			Morphology; DNA					Feb., 20-22nd, 1977 April 14th, 1978		Senegal		Saint-Louis	PNLB	-16.4896	16.0179		16Deg30W	15Deg50N	15Deg50N, 16Deg30W		11120	https://manisnet.org	Gazetteer:GeoNames; Saint-Louis; seat of a first-order administrative division; GeoNamesID; 2246452_PecorD_Jul23
833	EcoHealth Alliance	https://www.ecohealthalliance.org/	Liberty Wood	law2509@cumc.columbia.edu	520 8th Ave Street 1200, New York, NY 10018	2023-12-13							Human observation	Sylla, M. (2003). Argasidae (Acari: Ixodida) parasites of wild and domestic animals in ... researchgate. Retrieved December 29, 2022, from https://www.researchgate.net/publication/286987238_Argasidae_Acari_Ixodida_parasites_of_wild_and_domestic_animals_in_Senegal_1_-_Review_and_distribution			Animalia	Arthropoda	Arachnida	Ixodida	Argasidae	Rhipicephalus	camicasi	Sylla, Cornet & Marchand, 1997	Alectorobius camicasi	Rhipicephalus camicasi			Morphology; DNA					2002-05-01		Senegal		Dakar	PNIM	-17.4441	14.6937		17Deg28′W	14Deg39′N	14Deg39′N; 17Deg28′W		9210	https://manisnet.org	Gazetteer:GeoNames; Dakar; capital of political entity; GeoNamesID; 2253354_LibertyW_Oct2022
828	EcoHealth Alliance	https://www.ecohealthalliance.org/	Liberty Wood	law2509@cumc.columbia.edu	520 8th Ave Street 1200, New York, NY 10018	2023-12-13							Human observation	Sylla, M. (2003). Argasidae (Acari: Ixodida) parasites of wild and domestic animals in ... researchgate. Retrieved December 29, 2022, from https://www.researchgate.net/publication/286987238_Argasidae_Acari_Ixodida_parasites_of_wild_and_domestic_animals_in_Senegal_1_-_Review_and_distribution			Animalia	Arthropoda	Arachnida	Ixodida	Argasidae	Rhipicephalus	camicasi	Sylla, Cornet & Marchand, 1997	Alectorobius camicasi	Rhipicephalus camicasi			Morphology; DNA					Oct. 1965 to Oct. 1970		Senegal	Thies	Sudanosahelian Sector	Bandia	-17.0176	14.615		16Deg58W	14Deg35N	14Deg35N, 16Deg58W		8450	https://manisnet.org	Gazetteer:GeoNames; Bandia Bambara; populated place; GeoNamesID; 2595477_PecorD_June23
757	EcoHealth Alliance	https://www.ecohealthalliance.org/	Liberty Wood	law2509@cumc.columbia.edu	520 8th Ave Street 1200, New York, NY 10018	2023-12-13							Human observation	Sylla, M. (2003). Argasidae (Acari: Ixodida) parasites of wild and domestic animals in ... researchgate. Retrieved December 29, 2022, from https://www.researchgate.net/publication/286987238_Argasidae_Acari_Ixodida_parasites_of_wild_and_domestic_animals_in_Senegal_1_-_Review_and_distribution			Animalia	Arthropoda	Arachnida	Ixodida	Argasidae	Rhipicephalus	camicasi	Sylla, Cornet & Marchand, 1997	Alectorobius camicasi	Rhipicephalus camicasi			Morphology; DNA					July 13th, 1966		Senegal		Kaolack	PNDS	-16.0726	14.152		16Deg40′W	13Deg30′N	13Deg30′N, 16Deg40′W		6020	https://manisnet.org	Gazetteer:GeoNames; Kaolack; populated place; GeoNamesID; 2250805_PecorD_Jul23
738	EcoHealth Alliance	https://www.ecohealthalliance.org/	Liberty Wood	law2509@cumc.columbia.edu	520 8th Ave Street 1200, New York, NY 10018	2023-12-13							Human observation	Sylla, M. (2003). Argasidae (Acari: Ixodida) parasites of wild and domestic animals in ... researchgate. Retrieved December 29, 2022, from https://www.researchgate.net/publication/286987238_Argasidae_Acari_Ixodida_parasites_of_wild_and_domestic_animals_in_Senegal_1_-_Review_and_distribution			Animalia	Arthropoda	Arachnida	Ixodida	Argasidae	Rhipicephalus	camicasi	Sylla, Cornet & Marchand, 1997	Alectorobius camicasi	Rhipicephalus camicasi			Morphology					1971		Senegal		Tambacounda	Ebarak	-12.8729	12.6331		12Deg52′W	12Deg38′N	12Deg38′N, 12Deg52′W		704	https://manisnet.org	Gazetteer:GeoNames; Ébarakh; populated place; GeoNamesID; 2252080_PecorD_Jul23
732	EcoHealth Alliance	https://www.ecohealthalliance.org/	Liberty Wood	law2509@cumc.columbia.edu	520 8th Ave Street 1200, New York, NY 10018	2023-12-13							Human observation	Sylla, M. (2003). Argasidae (Acari: Ixodida) parasites of wild and domestic animals in ... researchgate. Retrieved December 29, 2022, from https://www.researchgate.net/publication/286987238_Argasidae_Acari_Ixodida_parasites_of_wild_and_domestic_animals_in_Senegal_1_-_Review_and_distribution			Animalia	Arthropoda	Arachnida	Ixodida	Argasidae	Rhipicephalus	camicasi	Sylla, Cornet & Marchand, 1997	Alectorobius camicasi	Rhipicephalus camicasi			Morphology					1974		Senegal		Tambacounda	Bandafassi	-12.3106	12.5396		12Deg19′W	12Deg32′N	12Deg32′N, 12Deg19′W		815	https://manisnet.org	Gazaetteer: GeoNames: Bandafassi: populated place: GeoNamesID: 2254289_PecorD_Jun23
38	George Mason University	www.gmu.edu	Abby Lilak	alilak@gmu.edu	4400 University Dr, Fairfax, VA 22030	2023-12-13						KP776644	Human observation	Lafri, I., El Hamzaoui, B., Bitam, I., Leulmi, H., Lalout, R., Mediannikov, O., ... & Parola, P. (2017). Detection of relapsing fever Borrelia spp., Bartonella spp. and Anaplasmataceae bacteria in argasid ticks in Algeria. PLoS neglected tropical diseases, 11(11), e0006064.		No data on this species about sex, age, and parasites	Animalia	Arthropoda	Arachnida	Ixodida	Argasidae	Carios	capensis	(Neumann, 1907)	Carios capensis	Carios capensis			Morphology; DNA		Keys from Estrada Pena and Bouattour			Between May 2013 and October 2015 (article states 2012 and 2013)		Algeria	Central coastal	Algiers	Island of Agueli	3.35212	36.7942		3Deg21’00”E	36Deg44’00”N	36Deg44’00”N, 3Deg21’00”E	Degrees minutes seconds	314	https://manisnet.org	Gazetteer (GeoNames; Ile Agueli; populated place; GeoNames ID: 2508617)_PecorD_Mar2023
1376	George Mason University	www.gmu.edu	Graham Matulis	gmatulis@gmu.edu		2023-12-13							Preserved specimen	Akinboade, O.A. and Dipeolu, O.O. (1981). Detection of Babesia bovis infections in Boophilus geigyi with egg crushings, larval smears, and haemolymph puncture. The Veterinary Quarterly, 3(3), 143-147.			Animalia	Arthropoda	Arachnida	Ixodida	Ixodidae	Rhipicephalus	geigyi	Aeschlimann and Morel, 1965	Boophilus geigyi	Rhipicephalus geigyi			Morphology; DNA		No ID method given					Nigeria			Veterinary Control Post	8	10						767500	https://manisnet.org	Gazetteer: GeoNames: Nigeria; independent political entity; GeoNameID: 2328926_MatulisG_Oct2022
168	George Mason University	www.gmu.edu	Abby Lilak	alilak@gmu.edu	4400 University Dr, Fairfax, VA 22030	2023-12-13						KP776644.1	Human observation	Lafri, I., Benredjem, W., Neffah-Baaziz, F., Lalout, R., Abdelouahed, K., Gassen, B., ... & Bitam, I. (2018). Inventory and update on argasid ticks and associated pathogens in Algeria. New Microbes and New Infections, 23, 110-114.			Animalia	Arthropoda	Arachnida	Ixodida	Argasidae	Ornithodoros	capensis	(Neumann, 1907)	Ornithodoros capensis	Ornithodoros capensis			Morphology; DNA		Keys from Estrada Pena and Bouattour 2004			May 2012 to October 2015		Algeria		Algiers		3.35	36.7333		3Deg21'00"0E	36Deg 44'00"N	36Deg 44'00"N, 3Deg21'00"0E	Degrees minutes seconds	4202	https://georeferencing.org/georefcalculator/gc.html	GeoCalculator (CoordsOnly; Degrees minutes seconds; datum not recorded; nearest second)LilakA_Nov22
704	George Mason University	www.gmu.edu	Graham Matulis	gmatulis@gmu.edu		2023-12-13							Human observation	Sylla, M. and Thonnon, J. (2004). ARGASIDAE (ACARI : IXODIDA) PARASITES OF WILD AND DOMESTIC ANIMALS IN SENEGAL: 2 — ARBOVIRUSES ISOLATION AND EPIDEMIOLOGICAL IMPLICATIONS. Acarologia, 44(3-4), 151-156.			Animalia	Arthropoda	Arachnida	Ixodida	Argasidae	Rhipicephalus	capensis	(Neumann, 1901)	Alectorobius capensis	Rhipicephalus capensis			Morphology; DNA					19/11/96		Senegal			Langue de Barbarie National Park	-16.51	15.8664		16Deg30W	15Deg50N	15Deg50N, 16Deg30W		4000	https://www.google.com/maps	Google Maps
1377	George Mason University	www.gmu.edu	Graham Matulis	gmatulis@gmu.edu		2023-12-13							Preserved specimen	Akinboade, O.A. and Dipeolu, O.O. (1983). Bovine Babesiosis in Nigeria: Detection of Babesia Organisms in Salivary Glands of Boophilus decoloratus Collected on Trade Cattle. Zbl. Vet. Med., 30, 153-155.			Animalia	Arthropoda	Arachnida	Ixodida	Ixodidae	Rhipicephalus	decoloratus	Koch, 1844	Boophilus decoloratus	Rhipicephalus decoloratus			Morphology; DNA		No ID method given					Nigeria			Ibadan abattoir	3.90591	7.37756						14600	https://manisnet.org	Gazetteer: GeoNames: Ibadan; seat of a first-order administrative division; GeoNameID: 2339354_MatulisG_Oct2022
1378	George Mason University	www.gmu.edu	Graham Matulis	gmatulis@gmu.edu		2023-12-13							Human observation	Amoo, A.O., Dipeolu, O.O., Akinboade, A.O., and Adeyemi, A. (1987). Bacterial isolation from and transmission by Boophilus decoloratus and Boophilus geigyi. Folia Parasitologica, 34(1), 69-74.			Animalia	Arthropoda	Arachnida	Ixodida	Ixodidae	Rhipicephalus	decoloratus	Koch, 1844	Boophilus decoloratus	Rhipicephalus decoloratus			Morphology; DNA		No ID method given					Nigeria			Veterinary Control post, Ibadan	3.90591	7.37756						14600	https://manisnet.org	Gazetteer: GeoNames: Ibadan; seat of a first-order administrative division; GeoNameID: 2339354_MatulisG_Oct2022
702	George Mason University	www.gmu.edu	Graham Matulis	gmatulis@gmu.edu		2023-12-13							Human observation	Sylla, M. and Thonnon, J. (2004). ARGASIDAE (ACARI : IXODIDA) PARASITES OF WILD AND DOMESTIC ANIMALS IN SENEGAL: 2 — ARBOVIRUSES ISOLATION AND EPIDEMIOLOGICAL IMPLICATIONS. Acarologia, 44(3-4), 151-156.			Animalia	Arthropoda	Arachnida	Ixodida	Argasidae	Rhipicephalus	capensis	(Neumann, 1901)	Alectorobius capensis	Rhipicephalus capensis			Morphology; DNA					09/09/96		Senegal			Langue de Barbarie National Park	-16.51	15.8664		16Deg30W	15Deg50N	15Deg50N, 16Deg30W		4000	https://www.google.com/maps	Google Maps
1379	George Mason University	www.gmu.edu	Graham Matulis	gmatulis@gmu.edu		2023-12-13							Human observation	Amoo, A.O., Dipeolu, O.O., Akinboade, A.O., and Adeyemi, A. (1987). Bacterial isolation from and transmission by Boophilus decoloratus and Boophilus geigyi. Folia Parasitologica, 34(1), 69-74.			Animalia	Arthropoda	Arachnida	Ixodida	Ixodidae	Rhipicephalus	geigyi	Aeschlimann and Morel, 1965	Boophilus geigyi	Rhipicephalus geigyi			Morphology; DNA		No ID method given					Nigeria			Veterinary Control post, Ibadan	3.90591	7.37756						14600	https://manisnet.org	Gazetteer: GeoNames: Ibadan; seat of a first-order administrative division; GeoNameID: 2339354_MatulisG_Oct2022
392	James Madison University	https://www.jmu.edu/	Dustin, R	rodri5da@dukes.jmu.edu	800 S Main St, Harrisonburg, VA 22807	2023-12-13		IPTVM					Human observation	Hoffmann, G., & Lindau, M. (1971). Zecken an Nutz‐und Wildtieren in Niger. Zeitschrift für Angewandte Entomologie, 69(1‐4), 72-82.			Animalia	Arthropoda	Arachnida	Ixodida	Ixodidae	Amblyomma	exornatum	Koch, 1844	Amblyomma (Aponomma) exornatum	Amblyomma exornatum			Morphology; DNA		No ID method given			1968-1970		Niger			western, southern and central regions	9	18						916000	https://manisnet.org	Gazaetteer: GeoNames: Niger, independent political entity: GeoNamesID: 2440476_PecorD_Jun23
1656	George Mason University	www.gmu.edu	Graham Matulis	gmatulis@gmu.edu		2023-12-13							Preserved specimen	Dipeolu, O.O. (1975). Survey of tick infestation in the trade cattle and sheep and goats in Nigeria. Bull. Anim. Health Prod. Afr., 23, 165-172.			Animalia	Arthropoda	Arachnida	Ixodida	Ixodidae	Amblyomma	gemma	Dönitz, 1909	Amblyomma gemma	Amblyomma gemma			Morphology; DNA		No ID method given			January to December, 1973		Nigeria	Oyo		Ibadan cattle control post and Ibadan sheep market (the town)	3.90591	7.37756						14600	https://manisnet.org	Gazetteer: GeoNames: Ibadan; seat of a first-order administrative division; GeoNameID: 2339354_MatulisG_Oct2022
2592	George Mason University	www.gmu.edu	Graham Matulis	gmatulis@gmu.edu		2023-12-13							Preserved specimen	Lawal, M.D., Fabiyi, J.P., George, B.D.J., Adamu, Y., Kabir, A., Alayande, M.O., Raji, A.A., Mahmuda, A., Usman, M. and Aminu, S. (2017). A preliminary study on the Monthly dynamics of cattle tick infestation in Sokoto, north western Nigeria. Nig. J. Anim. Prod., 44(1), 296-300			Animalia	Arthropoda	Arachnida	Ixodida	Ixodidae	Amblyomma	hebraeum	Koch, 1844	Amblyomma hebraeum	Amblyomma hebraeum			Morphology; DNA		Hoogstraal, H. (1956): African Ixodidae I. Ticks of the Sudan. US Dept. of Navy Bureau of Medicine and Surgery Research Report. NM 005. 29.07. Walker (2003) Tick of Domestic Animals in Africa: A guide to identification of species. Biosciences Report, Edinburg, Eh 105QR, Scotland, U.K. pp.76-146.			January 2009 to December 2010		Nigeria	Sokoto		Dagabi	5.25	13.0833						191600	https://manisnet.org	Gazetteer: GeoNames: Sokoto State; first-order administrative division; GeoNameID: 2322907_MatulisG_Oct2022
1410	George Mason University	www.gmu.edu	Graham Matulis	gmatulis@gmu.edu		2023-12-13							Human observation	Bida, S.A. and Adams, E.W. (1973). Heartwater in a Bunaji calf: A case report. The Veterinary Record, 92, 200-201.			Animalia	Arthropoda	Arachnida	Ixodida	Ixodidae	Amblyomma	hebraeum	Koch, 1844	Amblyomma hebraeum	Amblyomma hebraeum			Morphology; DNA		No ID method given					Nigeria				8	10						767500	https://manisnet.org	Gazetteer: GeoNames: Nigeria; independent political entity; GeoNameID: 2328926_MatulisG_Oct2022
1372	George Mason University	www.gmu.edu	Graham Matulis	gmatulis@gmu.edu		2023-12-13							Human observation	Ajuwape, A.T.P., Sonibare, A.O., Adedokun, R.A., Adedokun, O.A., Adejinmi, J.O., and Akinboye, D.G. (2003). INFESTATION OF ROYAL PYTHON (PYTHON REGIUS) WITH TICKS AMBLYOMMA HEBRAEUM IN IBADAN ZOO, NIGERIA. Trop. Vet., 21(1), 38-41.			Animalia	Arthropoda	Arachnida	Ixodida	Ixodidae	Amblyomma	hebraeum	Koch, 1844	Amblyomma hebraeum	Amblyomma hebraeum			Morphology; DNA		Gait Albert. Manual of Veterinary Parasitological Laboratory Techniques. Ministry of Agricultural Development and Advisory Services Technical Bulletin No 18. London: Her Majesty’s Stationery Office by Albert Gait Limited Pg. 8 (197). Soulsby E. J. L. Helmiths arthropods and protozoa of domesticated animals. (7th Edition of Monning’s Veterinary Helminthology and Entomology Bailliere; Tindall and C…					Nigeria			University of Ibadan, Zoological Garden	3.89476	7.44288						300	https://www.google.com/maps	Google Maps
1371	George Mason University	www.gmu.edu	Graham Matulis	gmatulis@gmu.edu		2023-12-13							Human observation	Ajuwape, A.T.P., Sonibare, A.O., Adedokun, R.A., Adedokun, O.A., Adejinmi, J.O., and Akinboye, D.G. (2003). INFESTATION OF ROYAL PYTHON (PYTHON REGIUS) WITH TICKS AMBLYOMMA HEBRAEUM IN IBADAN ZOO, NIGERIA. Trop. Vet., 21(1), 38-41.			Animalia	Arthropoda	Arachnida	Ixodida	Ixodidae	Amblyomma	hebraeum	Koch, 1844	Amblyomma hebraeum	Amblyomma hebraeum			Morphology; DNA		Gait Albert. Manual of Veterinary Parasitological Laboratory Techniques. Ministry of Agricultural Development and Advisory Services Technical Bulletin No 18. London: Her Majesty’s Stationery Office by Albert Gait Limited Pg. 8 (197). Soulsby E. J. L. Helmiths arthropods and protozoa of domesticated animals. (7th Edition of Monning’s Veterinary Helminthology and Entomology Bailliere; Tindall and C…					Nigeria			University of Ibadan, Zoological Garden	3.89476	7.44288						300	https://www.google.com/maps	Google Maps
1351	George Mason University	www.gmu.edu	Graham Matulis	gmatulis@gmu.edu		2023-12-13							Preserved specimen	Agu NG, et al. Prevalence of Ectoparasites Infestation among Companion Animals in Nsukka Cultural Zone. Ann Med Health Sci Res. 2020;10: 1050-1057.			Animalia	Arthropoda	Arachnida	Ixodida	Ixodidae	Amblyomma	hebraeum	Koch, 1844	Amblyomma hebraeum	Amblyomma hebraeum			Morphology; DNA		Soulsby EJL. Helminths, Arthropods and Protozoans of Domesticated Animals. Seventh Edition. Baillienmire Jindan, London. 1982. Urquhart GM, Armour JA, Duncan JL, Dunn AM, Jennings FW. Veterinary Parasitology. Second Edition. Blackwell Science, Oxford. 1996. Walker AR, Bouattour A, Camicas JL, Estrada–Peña A, Horak IG, Latif AA. Ticks of domestic animals in Africa: a guide to identification of spe…			between January and December 2007		Nigeria	Enugu	Nsukka	Orba market	7.45879	6.85684						3900	https://manisnet.org	Gazetteer: GeoNames: Orba; populated place; GeoNameID: 2325825_MatulisG_Oct2022
1346	George Mason University	www.gmu.edu	Graham Matulis	gmatulis@gmu.edu		2023-12-13							Preserved specimen	Agu NG, et al. Prevalence of Ectoparasites Infestation among Companion Animals in Nsukka Cultural Zone. Ann Med Health Sci Res. 2020;10: 1050-1057.			Animalia	Arthropoda	Arachnida	Ixodida	Ixodidae	Amblyomma	hebraeum	Koch, 1844	Amblyomma hebraeum	Amblyomma hebraeum			Morphology; DNA		Soulsby EJL. Helminths, Arthropods and Protozoans of Domesticated Animals. Seventh Edition. Baillienmire Jindan, London. 1982. Urquhart GM, Armour JA, Duncan JL, Dunn AM, Jennings FW. Veterinary Parasitology. Second Edition. Blackwell Science, Oxford. 1996. Walker AR, Bouattour A, Camicas JL, Estrada–Peña A, Horak IG, Latif AA. Ticks of domestic animals in Africa: a guide to identification of spe…			between January and December 2007		Nigeria	Enugu	Nsukka	Obukpa, Nsukka, Nsukka	7.39354	6.90033						5400	https://manisnet.org	Gazetteer: GeoNames: Obukpa; populated place; GeoNameID: 2328146_MatulisG_Oct2022
1341	George Mason University	www.gmu.edu	Graham Matulis	gmatulis@gmu.edu		2023-12-13							Preserved specimen	Agu NG, et al. Prevalence of Ectoparasites Infestation among Companion Animals in Nsukka Cultural Zone. Ann Med Health Sci Res. 2020;10: 1050-1057.			Animalia	Arthropoda	Arachnida	Ixodida	Ixodidae	Amblyomma	hebraeum	Koch, 1844	Amblyomma hebraeum	Amblyomma hebraeum			Morphology; DNA		Soulsby EJL. Helminths, Arthropods and Protozoans of Domesticated Animals. Seventh Edition. Baillienmire Jindan, London. 1982. Urquhart GM, Armour JA, Duncan JL, Dunn AM, Jennings FW. Veterinary Parasitology. Second Edition. Blackwell Science, Oxford. 1996. Walker AR, Bouattour A, Camicas JL, Estrada–Peña A, Horak IG, Latif AA. Ticks of domestic animals in Africa: a guide to identification of spe…			between January and December 2007		Nigeria	Enugu	Udenu	Obollo-Afor market	7.51849	6.91624						5400	https://manisnet.org	Gazetteer: GeoNames: Obollo-Afor; seat of a second-order administrative division; GeoNameID: 2328194_MatulisG_Oct2022
1336	George Mason University	www.gmu.edu	Graham Matulis	gmatulis@gmu.edu		2023-12-13							Preserved specimen	Agu NG, et al. Prevalence of Ectoparasites Infestation among Companion Animals in Nsukka Cultural Zone. Ann Med Health Sci Res. 2020;10: 1050-1057.			Animalia	Arthropoda	Arachnida	Ixodida	Ixodidae	Amblyomma	hebraeum	Koch, 1844	Amblyomma hebraeum	Amblyomma hebraeum			Morphology; DNA		Soulsby EJL. Helminths, Arthropods and Protozoans of Domesticated Animals. Seventh Edition. Baillienmire Jindan, London. 1982. Urquhart GM, Armour JA, Duncan JL, Dunn AM, Jennings FW. Veterinary Parasitology. Second Edition. Blackwell Science, Oxford. 1996. Walker AR, Bouattour A, Camicas JL, Estrada–Peña A, Horak IG, Latif AA. Ticks of domestic animals in Africa: a guide to identification of spe…			between January and December 2007		Nigeria	Enugu		Ibagwa-Nkwo market	7.5	6.5						76100	https://manisnet.org	Gazetteer: GeoNames: Enugu State; first-order administrative division; GeoNameID: 2565344_MatulisG_Oct2022
1331	George Mason University	www.gmu.edu	Graham Matulis	gmatulis@gmu.edu		2023-12-13							Preserved specimen	Agu NG, et al. Prevalence of Ectoparasites Infestation among Companion Animals in Nsukka Cultural Zone. Ann Med Health Sci Res. 2020;10: 1050-1057.			Animalia	Arthropoda	Arachnida	Ixodida	Ixodidae	Amblyomma	hebraeum	Koch, 1844	Amblyomma hebraeum	Amblyomma hebraeum			Morphology; DNA		Soulsby EJL. Helminths, Arthropods and Protozoans of Domesticated Animals. Seventh Edition. Baillienmire Jindan, London. 1982. Urquhart GM, Armour JA, Duncan JL, Dunn AM, Jennings FW. Veterinary Parasitology. Second Edition. Blackwell Science, Oxford. 1996. Walker AR, Bouattour A, Camicas JL, Estrada–Peña A, Horak IG, Latif AA. Ticks of domestic animals in Africa: a guide to identification of spe…			between January and December 2007		Nigeria	Enugu	Igbo-Eze South	Ibagwa, Igbo-Eze South, Nsukka	7.39895	6.91854						2200	https://manisnet.org	Gazetteer: GeoNames: Ibagwa-Aka; seat of a second-order administrative division; GeoNameID: 2339318_MatulisG_Oct2022
1326	George Mason University	www.gmu.edu	Graham Matulis	gmatulis@gmu.edu		2023-12-13							Preserved specimen	Agu NG, et al. Prevalence of Ectoparasites Infestation among Companion Animals in Nsukka Cultural Zone. Ann Med Health Sci Res. 2020;10: 1050-1057.			Animalia	Arthropoda	Arachnida	Ixodida	Ixodidae	Amblyomma	hebraeum	Koch, 1844	Amblyomma hebraeum	Amblyomma hebraeum			Morphology; DNA		Soulsby EJL. Helminths, Arthropods and Protozoans of Domesticated Animals. Seventh Edition. Baillienmire Jindan, London. 1982. Urquhart GM, Armour JA, Duncan JL, Dunn AM, Jennings FW. Veterinary Parasitology. Second Edition. Blackwell Science, Oxford. 1996. Walker AR, Bouattour A, Camicas JL, Estrada–Peña A, Horak IG, Latif AA. Ticks of domestic animals in Africa: a guide to identification of spe…			between January and December 2007		Nigeria	Enugu	Igbo-Eze North	Enugu-Ezike, Igbo-Eze North, Nsukka	7.45534	6.9827						6100	https://manisnet.org	Gazetteer: GeoNames: Enugu-Ezike; seat of a second-order administrative division; GeoNameID: 2343273_MatulisG_Oct2022
1321	George Mason University	www.gmu.edu	Graham Matulis	gmatulis@gmu.edu		2023-12-13							Preserved specimen	Agu NG, et al. Prevalence of Ectoparasites Infestation among Companion Animals in Nsukka Cultural Zone. Ann Med Health Sci Res. 2020;10: 1050-1057.			Animalia	Arthropoda	Arachnida	Ixodida	Ixodidae	Amblyomma	hebraeum	Koch, 1844	Amblyomma hebraeum	Amblyomma hebraeum			Morphology; DNA		Soulsby EJL. Helminths, Arthropods and Protozoans of Domesticated Animals. Seventh Edition. Baillienmire Jindan, London. 1982. Urquhart GM, Armour JA, Duncan JL, Dunn AM, Jennings FW. Veterinary Parasitology. Second Edition. Blackwell Science, Oxford. 1996. Walker AR, Bouattour A, Camicas JL, Estrada–Peña A, Horak IG, Latif AA. Ticks of domestic animals in Africa: a guide to identification of spe…			January and December 2007		Nigeria	Enugu	Igbo-Eze North	Eke-Ozi market	7.45989	6.9771						500	https://www.google.com/maps	Google Maps
1316	George Mason University	www.gmu.edu	Graham Matulis	gmatulis@gmu.edu		2023-12-13							Preserved specimen	Agu NG, et al. Prevalence of Ectoparasites Infestation among Companion Animals in Nsukka Cultural Zone. Ann Med Health Sci Res. 2020;10: 1050-1057.			Animalia	Arthropoda	Arachnida	Ixodida	Ixodidae	Amblyomma	hebraeum	Koch, 1844	Amblyomma hebraeum	Amblyomma hebraeum			Morphology; DNA		Soulsby EJL. Helminths, Arthropods and Protozoans of Domesticated Animals. Seventh Edition. Baillienmire Jindan, London. 1982. Urquhart GM, Armour JA, Duncan JL, Dunn AM, Jennings FW. Veterinary Parasitology. Second Edition. Blackwell Science, Oxford. 1996. Walker AR, Bouattour A, Camicas JL, Estrada–Peña A, Horak IG, Latif AA. Ticks of domestic animals in Africa: a guide to identification of spe…			January and December 2007		Nigeria	Enugu	Igbo-Etiti	Aku, Igbo-Etiti, Nsukka	7.41959	6.68151						15600	https://manisnet.org	Gazetteer: GeoNames (Igbo-Etiti; second-order administrative division; GeoNames ID 8659739) PotterA_Aug2023
1311	George Mason University	www.gmu.edu	Graham Matulis	gmatulis@gmu.edu		2023-12-13							Preserved specimen	Agu NG, et al. Prevalence of Ectoparasites Infestation among Companion Animals in Nsukka Cultural Zone. Ann Med Health Sci Res. 2020;10: 1050-1057.			Animalia	Arthropoda	Arachnida	Ixodida	Ixodidae	Amblyomma	hebraeum	Koch, 1844	Amblyomma hebraeum	Amblyomma hebraeum			Morphology; DNA		Soulsby EJL. Helminths, Arthropods and Protozoans of Domesticated Animals. Seventh Edition. Baillienmire Jindan, London. 1982. Urquhart GM, Armour JA, Duncan JL, Dunn AM, Jennings FW. Veterinary Parasitology. Second Edition. Blackwell Science, Oxford. 1996. Walker AR, Bouattour A, Camicas JL, Estrada–Peña A, Horak IG, Latif AA. Ticks of domestic animals in Africa: a guide to identification of spe…			January and December 2007		Nigeria	Enugu	Uzo-Uwani	Adaba, Uzo-Uwani, Nsukka	7.12951	6.57557						2500	https://manisnet.org	Gazetteer: GeoNames: Adaba; populated place; GeoNameID: 2352650_MatulisG_Oct2022
1276	George Mason University	www.gmu.edu	Graham Matulis	gmatulis@gmu.edu		2023-12-13							Preserved specimen	Oduguwa, B.O., Oloyo, O.O., Talabi, A.O., Sogunle, O.A., Okwelum, N. and Oloyo, R.A. (2013). Assessment of tick infestation and its effects on growth of extensively managed cattle in Ogun State, Nigeria. Nigerian Veterinary Journal, 34(1), 701-708.			Animalia	Arthropoda	Arachnida	Ixodida	Ixodidae	Amblyomma	hebraeum	Koch, 1844	Amblyomma hebraeum	Amblyomma hebraeum	Department of Veterinary Microbiology and Parasitology, College of Veterinary Medicine, University of Agriculture, Abeokuta		Morphology; DNA		Soulsby, E.L.J. (1982). Helminth, arthropods and protozoa of domesticated animals. 7th Edition Bailliere and Tindall, London. 382-389.					Nigeria	Ogun		Yewa South	2.96144	6.79763		within 2Deg45'E and 4Deg45'E	within 6Deg15'N and 7Deg60'N	within longitudes 2Deg 45'E and 4Deg 45'E and latitude 6Deg 15'N and 7Deg 60'N	Degrees decimal minutes	20400	https://manisnet.org	Gazetteer: GeoNames: Egbado South; second-order administrative division; GeoNameID: 8636324_MatulisG_Oct2022
1272	George Mason University	www.gmu.edu	Graham Matulis	gmatulis@gmu.edu		2023-12-13							Preserved specimen	Oduguwa, B.O., Oloyo, O.O., Talabi, A.O., Sogunle, O.A., Okwelum, N. and Oloyo, R.A. (2013). Assessment of tick infestation and its effects on growth of extensively managed cattle in Ogun State, Nigeria. Nigerian Veterinary Journal, 34(1), 701-708.			Animalia	Arthropoda	Arachnida	Ixodida	Ixodidae	Amblyomma	hebraeum	Koch, 1844	Amblyomma hebraeum	Amblyomma hebraeum	Department of Veterinary Microbiology and Parasitology, College of Veterinary Medicine, University of Agriculture, Abeokuta		Morphology; DNA		Soulsby, E.L.J. (1982). Helminth, arthropods and protozoa of domesticated animals. 7th Edition Bailliere and Tindall, London. 382-389.					Nigeria	Ogun		Yewa North	2.91795	7.14729		within 2Deg45'E and 4Deg45'E	within 6Deg15'N and 7Deg60'N	within longitudes 2Deg 45'E and 4Deg 45'E and latitude 6Deg 15'N and 7Deg 60'N	Degrees decimal minutes	38300	https://manisnet.org	Gazetteer: GeoNames: Egbado North; second-order administrative division; GeoNameID: 8636323_MatulisG_Oct2022
1267	George Mason University	www.gmu.edu	Graham Matulis	gmatulis@gmu.edu		2023-12-13							Preserved specimen	Oduguwa, B.O., Oloyo, O.O., Talabi, A.O., Sogunle, O.A., Okwelum, N. and Oloyo, R.A. (2013). Assessment of tick infestation and its effects on growth of extensively managed cattle in Ogun State, Nigeria. Nigerian Veterinary Journal, 34(1), 701-708.			Animalia	Arthropoda	Arachnida	Ixodida	Ixodidae	Amblyomma	hebraeum	Koch, 1844	Amblyomma hebraeum	Amblyomma hebraeum	Department of Veterinary Microbiology and Parasitology, College of Veterinary Medicine, University of Agriculture, Abeokuta		Morphology; DNA		Soulsby, E.L.J. (1982). Helminth, arthropods and protozoa of domesticated animals. 7th Edition Bailliere and Tindall, London. 382-389.					Nigeria	Ogun		Odeda	3.52029	7.29646		within 2Deg45'E and 4Deg45'E	within 6Deg15'N and 7Deg60'N	within longitudes 2Deg 45'E and 4Deg 45'E and latitude 6Deg 15'N and 7Deg 60'N	Degrees decimal minutes	43000	https://manisnet.org	Gazetteer: GeoNames: Odeda; second-order administrative division; GeoNameID: 8636328_MatulisG_Oct2022
1262	George Mason University	www.gmu.edu	Graham Matulis	gmatulis@gmu.edu		2023-12-13							Preserved specimen	Oduguwa, B.O., Oloyo, O.O., Talabi, A.O., Sogunle, O.A., Okwelum, N. and Oloyo, R.A. (2013). Assessment of tick infestation and its effects on growth of extensively managed cattle in Ogun State, Nigeria. Nigerian Veterinary Journal, 34(1), 701-708.			Animalia	Arthropoda	Arachnida	Ixodida	Ixodidae	Amblyomma	hebraeum	Koch, 1844	Amblyomma hebraeum	Amblyomma hebraeum	Department of Veterinary Microbiology and Parasitology, College of Veterinary Medicine, University of Agriculture, Abeokuta		Morphology; DNA		Soulsby, E.L.J. (1982). Helminth, arthropods and protozoa of domesticated animals. 7th Edition Bailliere and Tindall, London. 382-389.					Nigeria	Ogun		Ipokia	2.81053	6.61801		within 2Deg45'E and 4Deg45'E	within 6Deg15'N and 7Deg60'N	within longitudes 2Deg 45'E and 4Deg 45'E and latitude 6Deg 15'N and 7Deg 60'N	Degrees decimal minutes	27400	https://manisnet.org	Gazetteer: GeoNames: Ipokia; second-order administrative division; GeoNameID: 8636325_MatulisG_Oct2022
1257	George Mason University	www.gmu.edu	Graham Matulis	gmatulis@gmu.edu		2023-12-13							Preserved specimen	Oduguwa, B.O., Oloyo, O.O., Talabi, A.O., Sogunle, O.A., Okwelum, N. and Oloyo, R.A. (2013). Assessment of tick infestation and its effects on growth of extensively managed cattle in Ogun State, Nigeria. Nigerian Veterinary Journal, 34(1), 701-708.			Animalia	Arthropoda	Arachnida	Ixodida	Ixodidae	Amblyomma	hebraeum	Koch, 1844	Amblyomma hebraeum	Amblyomma hebraeum	Department of Veterinary Microbiology and Parasitology, College of Veterinary Medicine, University of Agriculture, Abeokuta		Morphology; DNA		Soulsby, E.L.J. (1982). Helminth, arthropods and protozoa of domesticated animals. 7th Edition Bailliere and Tindall, London. 382-389.					Nigeria	Ogun		Imeko-Afon	2.86402	7.66221		within 2Deg45'E and 4Deg45'E	within 6Deg15'N and 7Deg60'N	within longitudes 2Deg 45'E and 4Deg 45'E and latitude 6Deg 15'N and 7Deg 60'N	Degrees decimal minutes	41000	https://manisnet.org	Gazetteer: GeoNames: Imeko Afon; second-order administrative division; GeoNameID: 8636322_MatulisG_Oct2022
1252	George Mason University	www.gmu.edu	Graham Matulis	gmatulis@gmu.edu		2023-12-13							Preserved specimen	Oduguwa, B.O., Oloyo, O.O., Talabi, A.O., Sogunle, O.A., Okwelum, N. and Oloyo, R.A. (2013). Assessment of tick infestation and its effects on growth of extensively managed cattle in Ogun State, Nigeria. Nigerian Veterinary Journal, 34(1), 701-708.			Animalia	Arthropoda	Arachnida	Ixodida	Ixodidae	Amblyomma	hebraeum	Koch, 1844	Amblyomma hebraeum	Amblyomma hebraeum	Department of Veterinary Microbiology and Parasitology, College of Veterinary Medicine, University of Agriculture, Abeokuta		Morphology; DNA		Soulsby, E.L.J. (1982). Helminth, arthropods and protozoa of domesticated animals. 7th Edition Bailliere and Tindall, London. 382-389.					Nigeria	Ogun		Ado-odo/Ota	3.08626	6.62366		within 2Deg45'E and 4Deg45'E	within 6Deg15'N and 7Deg60'N	within longitudes 2Deg 45'E and 4Deg 45'E and latitude 6Deg 15'N and 7Deg 60'N	Degrees decimal minutes	25500	https://manisnet.org	Gazetteer: GeoNames: Ado Odo/Ota; second-order administrative division; GeoNameID: 8636326_MatulisG_Oct2022
999	George Mason University	www.gmu.edu	Graham Matulis	gmatulis@gmu.edu		2023-12-13							Preserved specimen	Omudu, E.A., Iorlaha, G.T. and Adelusi, S. (2011). Medically Important Arthropods Infesting Some Exotic Birds and Mammals in the Makurdi Zoological Garden in Benue State, Nigeria. Scientific Journal of King Faisal University, 12(1), 239-249.			Animalia	Arthropoda	Arachnida	Ixodida	Ixodidae	Amblyomma	hebraeum	Koch, 1844	Amblyomma hebraeum	Amblyomma hebraeum			Morphology; DNA		Shah-Fisher, M. and Ralph-Say, R. (1989). Manual of Tropical Veterinary Parasitology. Technical centre for agriculture and Rural Cooperation. CAB International, Wallingford, Oxon, United Kingdom 473 pp. Hopla, C.E., Durden, L.A. and Keiran, J.E. (1994). Ectoparasites and Classification. Review of Science and Technology, 13(4): 985-1017.					Nigeria	Benue		zoological garden, Makurdi	8.56224	7.7303		between 8Deg15' and 8Deg40'E	between 7Deg15' and 7Deg34'N	between latitude 7o 15/–7o 34/N and longitude 8o 15–8o 40E	Degrees decimal minutes	1000	https://www.google.com/maps	Google Maps
816	George Mason University	www.gmu.edu	Graham Matulis	gmatulis@gmu.edu		2023-12-13							Preserved specimen	Okiwelu, S.N., Ikpamii, T., Umeozor, O.C. (2008) Arthopods associated with mammalian carcasses in Rivers State, Nigeria. African Journal of Biomedical Research 11, 339-342			Animalia	Arthropoda	Arachnida	Ixodida	Ixodidae	Amblyomma	hebraeum	Koch, 1844	Amblyomma hebraeum	Amblyomma hebraeum			Morphology; DNA		No ID method given					Nigeria	Rivers State		Omagwa bushmeat market	6.9172	4.9827		6.9172 E	4,982 N	6.9172ºE and 4,9827ºN	Decimal degrees	5065	https://georeferencing.org/georefcalculator/gc.html	GeoCalculator (Coordinates only; gazetteer; decimal degrees; datum not recorded; 0.0001 degrees precision; 30 m error) PotterA_Aug2023
2079	George Mason University	www.gmu.edu	Graham Matulis	gmatulis@gmu.edu		2023-12-13							Preserved specimen	James-Rugu, N.N. and Jidayi, S. (2004). A survey on the ectoparasites of some livestock from some areas of Borno and Yobe States. Nigerian Veterinary Journal, 25(2), 48-55.			Animalia	Arthropoda	Arachnida	Ixodida	Ixodidae	Amblyomma	lepidum	Dönitz, 1909	Amblyomma lepidum	Amblyomma lepidum			Morphology; DNA		Hoogstraal, H. (1956): Ticks of the Sudan. United States Nava Medical Research Unit 3 Cairo, Egypt. pp 1-1000. Hoogstraal, H. (1958): Notes on African Haemaphysalis ticks IV. H. spinulosa Nevmenn and its relation to biological and nomencolatorial problems in the H. leachii group of Africa and Asia (ixodoidea, ixodidae). J. parasit, 50: 786-792. Kaiser, M.N. and Hoogstraal, H. (1969). The Subgerus…					Nigeria	Borno and Yobe		Askira Uba and Maiduguri Metropolitan LGA (Borno), Fika and Nangere LGA (Yobe)	8	10						767500	https://manisnet.org	Gazetteer: GeoNames: Nigeria; independent political entity; GeoNameID: 2328926_MatulisG_Oct2022
2078	George Mason University	www.gmu.edu	Graham Matulis	gmatulis@gmu.edu		2023-12-13							Preserved specimen	James-Rugu, N.N. and Jidayi, S. (2004). A survey on the ectoparasites of some livestock from some areas of Borno and Yobe States. Nigerian Veterinary Journal, 25(2), 48-55.			Animalia	Arthropoda	Arachnida	Ixodida	Ixodidae	Amblyomma	lepidum	Dönitz, 1909	Amblyomma lepidum	Amblyomma lepidum			Morphology; DNA		Hoogstraal, H. (1956): Ticks of the Sudan. United States Nava Medical Research Unit 3 Cairo, Egypt. pp 1-1000. Hoogstraal, H. (1958): Notes on African Haemaphysalis ticks IV. H. spinulosa Nevmenn and its relation to biological and nomencolatorial problems in the H. leachii group of Africa and Asia (ixodoidea, ixodidae). J. parasit, 50: 786-792. Kaiser, M.N. and Hoogstraal, H. (1969). The Subgerus…					Nigeria	Borno and Yobe		Askira Uba and Maiduguri Metropolitan LGA (Borno), Fika and Nangere LGA (Yobe)	8	10						767500	https://manisnet.org	Gazetteer: GeoNames: Nigeria; independent political entity; GeoNameID: 2328926_MatulisG_Oct2022
2077	George Mason University	www.gmu.edu	Graham Matulis	gmatulis@gmu.edu		2023-12-13							Preserved specimen	James-Rugu, N.N. and Jidayi, S. (2004). A survey on the ectoparasites of some livestock from some areas of Borno and Yobe States. Nigerian Veterinary Journal, 25(2), 48-55.			Animalia	Arthropoda	Arachnida	Ixodida	Ixodidae	Amblyomma	lepidum	Dönitz, 1909	Amblyomma lepidum	Amblyomma lepidum			Morphology; DNA		Hoogstraal, H. (1956): Ticks of the Sudan. United States Nava Medical Research Unit 3 Cairo, Egypt. pp 1-1000. Hoogstraal, H. (1958): Notes on African Haemaphysalis ticks IV. H. spinulosa Nevmenn and its relation to biological and nomencolatorial problems in the H. leachii group of Africa and Asia (ixodoidea, ixodidae). J. parasit, 50: 786-792. Kaiser, M.N. and Hoogstraal, H. (1969). The Subgerus…					Nigeria	Borno and Yobe		Askira Uba and Maiduguri Metropolitan LGA (Borno), Fika and Nangere LGA (Yobe)	8	10						767500	https://manisnet.org	Gazetteer: GeoNames: Nigeria; independent political entity; GeoNameID: 2328926_MatulisG_Oct2022
2076	George Mason University	www.gmu.edu	Graham Matulis	gmatulis@gmu.edu		2023-12-13							Preserved specimen	James-Rugu, N.N. and Jidayi, S. (2004). A survey on the ectoparasites of some livestock from some areas of Borno and Yobe States. Nigerian Veterinary Journal, 25(2), 48-55.			Animalia	Arthropoda	Arachnida	Ixodida	Ixodidae	Amblyomma	lepidum	Dönitz, 1909	Amblyomma lepidum	Amblyomma lepidum			Morphology; DNA		Hoogstraal, H. (1956): Ticks of the Sudan. United States Nava Medical Research Unit 3 Cairo, Egypt. pp 1-1000. Hoogstraal, H. (1958): Notes on African Haemaphysalis ticks IV. H. spinulosa Nevmenn and its relation to biological and nomencolatorial problems in the H. leachii group of Africa and Asia (ixodoidea, ixodidae). J. parasit, 50: 786-792. Kaiser, M.N. and Hoogstraal, H. (1969). The Subgerus…					Nigeria	Borno and Yobe		Askira Uba and Maiduguri Metropolitan LGA (Borno), Fika and Nangere LGA (Yobe)	8	10						767500	https://manisnet.org	Gazetteer: GeoNames: Nigeria; independent political entity; GeoNameID: 2328926_MatulisG_Oct2022
2065	George Mason University	www.gmu.edu	Graham Matulis	gmatulis@gmu.edu		2023-12-13							Preserved specimen	James-Rugu, N.N. and Iwuala, M.O.E. (2002). Ectoparasites of some domestic animals on the Jos Plateau, Nigeria. J. Pure and Appl. Sci., 5(1), 149-156.			Animalia	Arthropoda	Arachnida	Ixodida	Ixodidae	Amblyomma	lepidum	Dönitz, 1909	Amblyomma lepidum	Amblyomma lepidum	Zoology Department of the University of Jos		Morphology; DNA		Iwuala, MOE and Okpala, I. 1978a. Studies on Ectoparasitic fauna of Nigerian Livestock: Types and Distribution pattern on Host. Bull. Animal Health. Prod. Africa xxvi: 340-349. Iwuala, MOE and Okpala, I. 1978b. Studies on the Ectoparasitic fauna of Nigerian livestock II: Seasonal Infestation Rates. Bulletin Animal Health Production Africa xxvi (4) 351-359. Theiler, G. 1945. Ticks in the South Afr…			from January to September 1998		Nigeria	Plateau		Jos North, Jos South and Bassa LGAs	9.75	9.16667						169300	https://manisnet.org	Gazetteer: GeoNames: Plateau State; first-order administrative division; GeoNameID: 2324828_MatulisG_Oct2022
2021	George Mason University	www.gmu.edu	Graham Matulis	gmatulis@gmu.edu		2023-12-13							Preserved specimen	James, N.N. and Iwuala, M.O.E. (1992). Seasonal abundance of Ixodid ticks from some livestock in Plateau State. Technology and Development, 2(1), 61-67.			Animalia	Arthropoda	Arachnida	Ixodida	Ixodidae	Amblyomma	lepidum	Dönitz, 1909	Amblyomma lepidum	Amblyomma lepidum			Morphology; DNA		No ID method given			January to December		Nigeria	Plateau		Jos (Jos, Vom, Bukuru), Bassa (Jebbu, Miango, Kwall, Kpacudu, Ansa, Ari-ri), and Barkin Ladi (Ropp, Riyom) LGA	9.75	9.16667						169300	https://manisnet.org	Gazetteer: GeoNames: Plateau State; first-order administrative division; GeoNameID: 2324828_MatulisG_Oct2022
2020	George Mason University	www.gmu.edu	Graham Matulis	gmatulis@gmu.edu		2023-12-13							Preserved specimen	James, N.N. and Iwuala, M.O.E. (1992). Seasonal abundance of Ixodid ticks from some livestock in Plateau State. Technology and Development, 2(1), 61-67.			Animalia	Arthropoda	Arachnida	Ixodida	Ixodidae	Amblyomma	lepidum	Dönitz, 1909	Amblyomma lepidum	Amblyomma lepidum			Morphology; DNA		No ID method given			January to December		Nigeria	Plateau		Jos (Jos, Vom, Bukuru), Bassa (Jebbu, Miango, Kwall, Kpacudu, Ansa, Ari-ri), and Barkin Ladi (Ropp, Riyom) LGA	9.75	9.16667						169300	https://manisnet.org	Gazetteer: GeoNames: Plateau State; first-order administrative division; GeoNameID: 2324828_MatulisG_Oct2022
2019	George Mason University	www.gmu.edu	Graham Matulis	gmatulis@gmu.edu		2023-12-13							Preserved specimen	James, N.N. and Iwuala, M.O.E. (1992). Seasonal abundance of Ixodid ticks from some livestock in Plateau State. Technology and Development, 2(1), 61-67.			Animalia	Arthropoda	Arachnida	Ixodida	Ixodidae	Amblyomma	lepidum	Dönitz, 1909	Amblyomma lepidum	Amblyomma lepidum			Morphology; DNA		No ID method given			January to December		Nigeria	Plateau		Jos (Jos, Vom, Bukuru), Bassa (Jebbu, Miango, Kwall, Kpacudu, Ansa, Ari-ri), and Barkin Ladi (Ropp, Riyom) LGA	9.75	9.16667						169300	https://manisnet.org	Gazetteer: GeoNames: Plateau State; first-order administrative division; GeoNameID: 2324828_MatulisG_Oct2022
2008	George Mason University	www.gmu.edu	Graham Matulis	gmatulis@gmu.edu		2023-12-13							Human observation	Iwuala, M.O.E. and Okpala, I. (1978). Studies on the ectoparasitic fauna of Nigerian livestock II: Seasonal investation rates. Bulletin of animal health and production in Africa.			Animalia	Arthropoda	Arachnida	Ixodida	Ixodidae	Amblyomma	lepidum	Dönitz, 1909	Amblyomma lepidum	Amblyomma lepidum			Morphology; DNA		No ID method given					Nigeria	Enugu	Nsukka	Nsukka	7.34801	6.85329						26900	https://manisnet.org	Gazetteer: GeoNames: Nsukka; second-order administrative division; GeoNameID: 8659738_MatulisG_Oct2022
1977	George Mason University	www.gmu.edu	Graham Matulis	gmatulis@gmu.edu		2023-12-13							Preserved specimen	Iwuala, M.O.E. and Okpala, I. (1977). STUDIES ON THE ECTOPARASITIC FAUNA OF NIGERIAN LIVESTOCK I:TYPES AND DISTRIBUTION PATTERNS ON HOSTS. Bulletin of Animal Health and Production in Africa, 26(4), 339-350.			Animalia	Arthropoda	Arachnida	Ixodida	Ixodidae	Amblyomma	lepidum	Dönitz, 1909	Amblyomma lepidum	Amblyomma lepidum			Morphology; DNA		Hoogstraal, H. (1956). African Ixodiodea I: Ticks of the Sudan. Project Report, U.S. Department of the Navy, Wahisngton D.C. Smart, J. (1965). A handbook for the identification of Insects of Medical Importance. (4th ed.) British Museum (Nat. Hist.), London. Lapage, G. (1968). Veterinary Parasitology. (2nd Ed.) Oliver and Byod, Edinburgh and London.			Jan 1975 - Dec. 1976		Nigeria	East Central State			8	10						767500	https://manisnet.org	Gazetteer: GeoNames: Nigeria; independent political entity; GeoNameID: 2328926_MatulisG_Oct2022
1976	George Mason University	www.gmu.edu	Graham Matulis	gmatulis@gmu.edu		2023-12-13							Preserved specimen	Iwuala, M.O.E. and Okpala, I. (1977). STUDIES ON THE ECTOPARASITIC FAUNA OF NIGERIAN LIVESTOCK I:TYPES AND DISTRIBUTION PATTERNS ON HOSTS. Bulletin of Animal Health and Production in Africa, 26(4), 339-350.			Animalia	Arthropoda	Arachnida	Ixodida	Ixodidae	Amblyomma	lepidum	Dönitz, 1909	Amblyomma lepidum	Amblyomma lepidum			Morphology; DNA		Hoogstraal, H. (1956). African Ixodiodea I: Ticks of the Sudan. Project Report, U.S. Department of the Navy, Wahisngton D.C. Smart, J. (1965). A handbook for the identification of Insects of Medical Importance. (4th ed.) British Museum (Nat. Hist.), London. Lapage, G. (1968). Veterinary Parasitology. (2nd Ed.) Oliver and Byod, Edinburgh and London.			Jan 1975 - Dec. 1976		Nigeria	East Central State			8	10						767500	https://manisnet.org	Gazetteer: GeoNames: Nigeria; independent political entity; GeoNameID: 2328926_MatulisG_Oct2022
1975	George Mason University	www.gmu.edu	Graham Matulis	gmatulis@gmu.edu		2023-12-13							Preserved specimen	Iwuala, M.O.E. and Okpala, I. (1977). STUDIES ON THE ECTOPARASITIC FAUNA OF NIGERIAN LIVESTOCK I:TYPES AND DISTRIBUTION PATTERNS ON HOSTS. Bulletin of Animal Health and Production in Africa, 26(4), 339-350.			Animalia	Arthropoda	Arachnida	Ixodida	Ixodidae	Amblyomma	lepidum	Dönitz, 1909	Amblyomma lepidum	Amblyomma lepidum			Morphology; DNA		Hoogstraal, H. (1956). African Ixodiodea I: Ticks of the Sudan. Project Report, U.S. Department of the Navy, Wahisngton D.C. Smart, J. (1965). A handbook for the identification of Insects of Medical Importance. (4th ed.) British Museum (Nat. Hist.), London. Lapage, G. (1968). Veterinary Parasitology. (2nd Ed.) Oliver and Byod, Edinburgh and London.			Jan 1975 - Dec. 1976		Nigeria	East Central State			8	10						767500	https://manisnet.org	Gazetteer: GeoNames: Nigeria; independent political entity; GeoNameID: 2328926_MatulisG_Oct2022
1974	George Mason University	www.gmu.edu	Graham Matulis	gmatulis@gmu.edu		2023-12-13							Preserved specimen	Iwuala, M.O.E. and Okpala, I. (1977). STUDIES ON THE ECTOPARASITIC FAUNA OF NIGERIAN LIVESTOCK I:TYPES AND DISTRIBUTION PATTERNS ON HOSTS. Bulletin of Animal Health and Production in Africa, 26(4), 339-350.			Animalia	Arthropoda	Arachnida	Ixodida	Ixodidae	Amblyomma	lepidum	Dönitz, 1909	Amblyomma lepidum	Amblyomma lepidum			Morphology; DNA		Hoogstraal, H. (1956). African Ixodiodea I: Ticks of the Sudan. Project Report, U.S. Department of the Navy, Wahisngton D.C. Smart, J. (1965). A handbook for the identification of Insects of Medical Importance. (4th ed.) British Museum (Nat. Hist.), London. Lapage, G. (1968). Veterinary Parasitology. (2nd Ed.) Oliver and Byod, Edinburgh and London.			Jan 1975 - Dec. 1976		Nigeria	East Central State			8	10						767500	https://manisnet.org	Gazetteer: GeoNames: Nigeria; independent political entity; GeoNameID: 2328926_MatulisG_Oct2022
1973	George Mason University	www.gmu.edu	Graham Matulis	gmatulis@gmu.edu		2023-12-13							Preserved specimen	Iwuala, M.O.E. and Okpala, I. (1977). STUDIES ON THE ECTOPARASITIC FAUNA OF NIGERIAN LIVESTOCK I:TYPES AND DISTRIBUTION PATTERNS ON HOSTS. Bulletin of Animal Health and Production in Africa, 26(4), 339-350.			Animalia	Arthropoda	Arachnida	Ixodida	Ixodidae	Amblyomma	lepidum	Dönitz, 1909	Amblyomma lepidum	Amblyomma lepidum			Morphology; DNA		Hoogstraal, H. (1956). African Ixodiodea I: Ticks of the Sudan. Project Report, U.S. Department of the Navy, Wahisngton D.C. Smart, J. (1965). A handbook for the identification of Insects of Medical Importance. (4th ed.) British Museum (Nat. Hist.), London. Lapage, G. (1968). Veterinary Parasitology. (2nd Ed.) Oliver and Byod, Edinburgh and London.			Jan 1975 - Dec. 1976		Nigeria	East Central State			8	10						767500	https://manisnet.org	Gazetteer: GeoNames: Nigeria; independent political entity; GeoNameID: 2328926_MatulisG_Oct2022
1972	George Mason University	www.gmu.edu	Graham Matulis	gmatulis@gmu.edu		2023-12-13							Preserved specimen	Iwuala, M.O.E. and Okpala, I. (1977). STUDIES ON THE ECTOPARASITIC FAUNA OF NIGERIAN LIVESTOCK I:TYPES AND DISTRIBUTION PATTERNS ON HOSTS. Bulletin of Animal Health and Production in Africa, 26(4), 339-350.			Animalia	Arthropoda	Arachnida	Ixodida	Ixodidae	Amblyomma	lepidum	Dönitz, 1909	Amblyomma lepidum	Amblyomma lepidum			Morphology; DNA		Hoogstraal, H. (1956). African Ixodiodea I: Ticks of the Sudan. Project Report, U.S. Department of the Navy, Wahisngton D.C. Smart, J. (1965). A handbook for the identification of Insects of Medical Importance. (4th ed.) British Museum (Nat. Hist.), London. Lapage, G. (1968). Veterinary Parasitology. (2nd Ed.) Oliver and Byod, Edinburgh and London.			Jan 1975 - Dec. 1976		Nigeria	East Central State			8	10						767500	https://manisnet.org	Gazetteer: GeoNames: Nigeria; independent political entity; GeoNameID: 2328926_MatulisG_Oct2022
1657	George Mason University	www.gmu.edu	Graham Matulis	gmatulis@gmu.edu		2023-12-13							Preserved specimen	Dipeolu, O.O. (1975). Survey of tick infestation in the trade cattle and sheep and goats in Nigeria. Bull. Anim. Health Prod. Afr., 23, 165-172.			Animalia	Arthropoda	Arachnida	Ixodida	Ixodidae	Amblyomma	lepidum	Dönitz, 1909	Amblyomma lepidum	Amblyomma lepidum			Morphology; DNA		No ID method given			January to December, 1973		Nigeria	Oyo		Ibadan cattle control post and Ibadan sheep market (the town)	3.90591	7.37756						14600	https://manisnet.org	Gazetteer: GeoNames: Ibadan; seat of a first-order administrative division; GeoNameID: 2339354_MatulisG_Oct2022
1093	George Mason University	www.gmu.edu	Graham Matulis	gmatulis@gmu.edu		2023-12-13							Preserved specimen	James-Rugu, N.N. and Iwuala, M.O.E. (2002). Ticks of Nigerian livestock with different fur conditions and colour shades. African Journal of Natural Sciences, 5, 102-106.			Animalia	Arthropoda	Arachnida	Ixodida	Ixodidae	Amblyomma	lepidum	Dönitz, 1909	Amblyomma lepidum	Amblyomma lepidum			Morphology; DNA		Hoogstraal, H. (1956): African Ixodidae I. Ticks of the Sudan. US Dept. of Navy Bureau of Medicine and Surgery Research Report. NM 005. 29.07. Chandler, A.C.; Read, C.P. (1961): Introduction to Parasitology (10th ed.) New York, London (John Wiley and Sons Inc.). Soulsby, EJL. (1968). Helminthes, arthopods and protozoa of domesticated animals. (6th edition): Williams and Wilki Co. Baltimore 368-37…			between February 1985 and February 1989		Nigeria	Plateau		Jos, Bassa, Barkin Ladi, and Mangu LGAs, Upper Plateau	9.75	9.16667		8Deg32E - 8Deg38E	8Deg22N - 10Deg24N	between longitude 8 degrees 32 E and to degrees 38 East and latitude 8Deg22, North and 10 degrees 24, North.	Degrees decimal minutes	169300	https://manisnet.org	Gazetteer: GeoNames: Plateau State; first-order administrative division; GeoNameID: 2324828_MatulisG_Oct2022
1092	George Mason University	www.gmu.edu	Graham Matulis	gmatulis@gmu.edu		2023-12-13							Preserved specimen	James-Rugu, N.N. and Iwuala, M.O.E. (2002). Ticks of Nigerian livestock with different fur conditions and colour shades. African Journal of Natural Sciences, 5, 102-106.			Animalia	Arthropoda	Arachnida	Ixodida	Ixodidae	Amblyomma	lepidum	Dönitz, 1909	Amblyomma lepidum	Amblyomma lepidum			Morphology; DNA		Hoogstraal, H. (1956): African Ixodidae I. Ticks of the Sudan. US Dept. of Navy Bureau of Medicine and Surgery Research Report. NM 005. 29.07. Chandler, A.C.; Read, C.P. (1961): Introduction to Parasitology (10th ed.) New York, London (John Wiley and Sons Inc.). Soulsby, EJL. (1968). Helminthes, arthopods and protozoa of domesticated animals. (6th edition): Williams and Wilki Co. Baltimore 368-37…			between February 1985 and February 1989		Nigeria	Plateau		Jos, Bassa, Barkin Ladi, and Mangu LGAs, Upper Plateau	9.75	9.16667		8Deg32E - 8Deg38E	8Deg22N - 10Deg24N	between longitude 8 degrees 32 E and to degrees 38 East and latitude 8Deg22, North and 10 degrees 24, North.	Degrees decimal minutes	169300	https://manisnet.org	Gazetteer: GeoNames: Plateau State; first-order administrative division; GeoNameID: 2324828_MatulisG_Oct2022
1091	George Mason University	www.gmu.edu	Graham Matulis	gmatulis@gmu.edu		2023-12-13							Preserved specimen	James-Rugu, N.N. and Iwuala, M.O.E. (2002). Ticks of Nigerian livestock with different fur conditions and colour shades. African Journal of Natural Sciences, 5, 102-106.			Animalia	Arthropoda	Arachnida	Ixodida	Ixodidae	Amblyomma	lepidum	Dönitz, 1909	Amblyomma lepidum	Amblyomma lepidum			Morphology; DNA		Hoogstraal, H. (1956): African Ixodidae I. Ticks of the Sudan. US Dept. of Navy Bureau of Medicine and Surgery Research Report. NM 005. 29.07. Chandler, A.C.; Read, C.P. (1961): Introduction to Parasitology (10th ed.) New York, London (John Wiley and Sons Inc.). Soulsby, EJL. (1968). Helminthes, arthopods and protozoa of domesticated animals. (6th edition): Williams and Wilki Co. Baltimore 368-37…			between February 1985 and February 1989		Nigeria	Plateau		Jos, Bassa, Barkin Ladi, and Mangu LGAs, Upper Plateau	9.75	9.16667		8Deg32E - 8Deg38E	8Deg22N - 10Deg24N	between longitude 8 degrees 32 E and to degrees 38 East and latitude 8Deg22, North and 10 degrees 24, North.	Degrees decimal minutes	169300	https://manisnet.org	Gazetteer: GeoNames: Plateau State; first-order administrative division; GeoNameID: 2324828_MatulisG_Oct2022
1040	George Mason University	www.gmu.edu	Graham Matulis	gmatulis@gmu.edu		2023-12-13							Human observation	Pukuma, S.M., James-Rugu, N.N. and Sale, M. (2011). A study on tick borne infections of cattle in Yola locality of Adamawa State. African Journal of Agricultural Research, 6(29), 6208-6211.			Animalia	Arthropoda	Arachnida	Ixodida	Ixodidae	Amblyomma	lepidum	Dönitz, 1909	Amblyomma lepidum	Amblyomma lepidum			Morphology; DNA		No ID method given			between January and September		Nigeria	Adamawa		Yola	12.5	9.33333		12Deg28 E	9Deg14 N	between latitude 9°14’N and longitude 12°28 E	Degrees decimal minutes	231200	https://manisnet.org	Gazetteer: GeoNames: Adamawa State; first-order administrative division; GeoNameID: 2565342_MatulisG_Oct2022
1007	George Mason University	www.gmu.edu	Graham Matulis	gmatulis@gmu.edu		2023-12-13							Preserved specimen	Tongjura, J.D.C., Amuga, G.A., Ombugadu, R.J., Azamu, Y. and Mafuiya, H.B. (2012). Ectoparasites infesting livestock in three local government areas (LGAs) of Nasarawa State, Nigeria. Science World Journal, 7(1), 15-17.			Animalia	Arthropoda	Arachnida	Ixodida	Ixodidae	Amblyomma	lepidum	Dönitz, 1909	Amblyomma lepidum	Amblyomma lepidum			Morphology; DNA		No ID method given					Nigeria	Nasarawa		Karu (Gitata and Panda villages), Keffi (Pyanku and Angwan Lambu villages), and Kokona (Sabon-Gida and Angwan Maisuri villages) LGAs	8.25	8.5		between 7Deg and 90Deg37E	between 7Deg45N and 9Deg25N	between latitude 7o 45N and 9o 25N of the equator and between longitude 7o and 90o 37E	Degrees decimal minutes	157600	https://manisnet.org	Gazetteer: GeoNames: Nasarawa State; first-order administrative division; GeoNameID: 2595348_MatulisG_Oct2022
1006	George Mason University	www.gmu.edu	Graham Matulis	gmatulis@gmu.edu		2023-12-13							Preserved specimen	Tongjura, J.D.C., Amuga, G.A., Ombugadu, R.J., Azamu, Y. and Mafuiya, H.B. (2012). Ectoparasites infesting livestock in three local government areas (LGAs) of Nasarawa State, Nigeria. Science World Journal, 7(1), 15-17.			Animalia	Arthropoda	Arachnida	Ixodida	Ixodidae	Amblyomma	lepidum	Dönitz, 1909	Amblyomma lepidum	Amblyomma lepidum			Morphology; DNA		No ID method given					Nigeria	Nasarawa		Karu (Gitata and Panda villages), Keffi (Pyanku and Angwan Lambu villages), and Kokona (Sabon-Gida and Angwan Maisuri villages) LGAs	8.25	8.5		between 7Deg and 90Deg37E	between 7Deg45N and 9Deg25N	between latitude 7o 45N and 9o 25N of the equator and between longitude 7o and 90o 37E	Degrees decimal minutes	157600	https://manisnet.org	Gazetteer: GeoNames: Nasarawa State; first-order administrative division; GeoNameID: 2595348_MatulisG_Oct2022
1005	George Mason University	www.gmu.edu	Graham Matulis	gmatulis@gmu.edu		2023-12-13							Preserved specimen	Tongjura, J.D.C., Amuga, G.A., Ombugadu, R.J., Azamu, Y. and Mafuiya, H.B. (2012). Ectoparasites infesting livestock in three local government areas (LGAs) of Nasarawa State, Nigeria. Science World Journal, 7(1), 15-17.			Animalia	Arthropoda	Arachnida	Ixodida	Ixodidae	Amblyomma	lepidum	Dönitz, 1909	Amblyomma lepidum	Amblyomma lepidum			Morphology; DNA		No ID method given					Nigeria	Nasarawa		Karu (Gitata and Panda villages), Keffi (Pyanku and Angwan Lambu villages), and Kokona (Sabon-Gida and Angwan Maisuri villages) LGAs	8.25	8.5		between 7Deg and 90Deg37E	between 7Deg45N and 9Deg25N	between latitude 7o 45N and 9o 25N of the equator and between longitude 7o and 90o 37E	Degrees decimal minutes	157600	https://manisnet.org	Gazetteer: GeoNames: Nasarawa State; first-order administrative division; GeoNameID: 2595348_MatulisG_Oct2022
1082	George Mason University	www.gmu.edu	Graham Matulis	gmatulis@gmu.edu		2023-12-13							Preserved specimen	Eyo, J.E., Ekeh, F.N., Ivoke, N., Atama, C.I., Onah, I.E., Ezenwaji, N.E., and Ikele, C.B. (2014). Survey of tick infestation of cattle at four selected grazing sites in the tropics. Global Veterinaria, 12(4), 479-486			Animalia	Arthropoda	Arachnida	Ixodida	Ixodidae	Amblyomma	maculatum	Koch, 1844	Amblyomma maculatum	Amblyomma maculatum			Morphology; DNA		Kaiser, M.N. and H. Hoogsteal, 1964. The Hyalomma ticks of Pakistan, India and Ceylon with key to subgenera and species. Acarologia, 6: 257-86. McCarthy, V.C., 1967. Ixodoid Ticks, Acarina, Ixodoidae of West Pakistan. PhD. Thesis, Faculty of Graduate School of the University of Maryland, USA. Estrada-Pena, A.A., J. Bouattour, L. Camicas and A.R. Walker, 2004. Ticks of domestic animals in the Medi…			November – February 2011...April – October 2012		Nigeria	Enugu		Nsukka urban	7.5	6.5		6Deg14' - 7Deg35' E	6Deg44' - 7Deg00'N	between latitudes 6°44' and 7°00` north and longitudes 6°14` and 7°35` east	Degrees decimal minutes	76100	https://manisnet.org	Gazetteer: GeoNames: Enugu State; first-order administrative division; GeoNameID: 2565344_MatulisG_Oct2022
1019	George Mason University	www.gmu.edu	Graham Matulis	gmatulis@gmu.edu		2023-12-13							Preserved specimen	Tags, S.Z., Agbede, R.I.S., Mohammed, B.R. (2020) First incidence of ectoparasites in Abuja Zoological Parks, Abuja, Nigeria. Annals of Parasitology, 66(4), 533-537.			Animalia	Arthropoda	Arachnida	Ixodida	Ixodidae	Amblyomma	marmoreum	Koch, 1844	Amblyomma marmoreum	Amblyomma marmoreum			Morphology; DNA		Shah-Fischer M., Ralph-Say R. 1989. Manual of Tropical Veterinary Parasitology. Technical Centre for Agriculture and Rural Cooperation. CAB International, Wallingford, Oxon, United Kingdom. Okeke J.J., Ikegbunam N.M., Umeaniebe A.C., Ezeonyejiaku D.C., Ezeadila J.O. 2013. A survey on the ectoparasites and haemoparasites of Grasscutter (Thryonomys swinderianus) reared under captive conditions. Jou…			between December, 2017 and April, 2018		Nigeria			National Children's Park & Zoo, Asokoro District; in AMAC, FCT, Abuja	7.52428	9.08106		6.45 and 7.39 east	between 8.25 and 9.20 north	between latitude 8.25 and 9.20 north of the equator and longitude 6.45 and 7.39 east of Greenwich Meridian	Decimal degrees	1700	https://www.google.com/maps	Google Maps
3382	George Mason University	www.gmu.edu	Graham Matulis	gmatulis@gmu.edu		2023-12-13							Human observation	Simpson, J.J. (1914). Entomological research in British West Africa. III. Southern Nigeria. Bull. Ent. Research, 3(2), 137-193.			Animalia	Arthropoda	Arachnida	Ixodida	Ixodidae	Amblyomma	nuttalli	Dönitz, 1909	Amblyomma nuttalli	Amblyomma nuttalli			Morphology; DNA		No ID method given			1910		Nigeria				8	10						767500	https://manisnet.org	Gazetteer: GeoNames: Nigeria; independent political entity; GeoNameID: 2328926_MatulisG_Oct2022
3342	George Mason University	www.gmu.edu	Graham Matulis	gmatulis@gmu.edu		2023-12-13							Human observation	Simpson, J.J. (1914). Entomological research in British West Africa. II. Northern Nigeria. Bull. Ent. Research, 2(4), 301-356			Animalia	Arthropoda	Arachnida	Ixodida	Ixodidae	Amblyomma	nuttalli	Dönitz, 1909	Amblyomma nuttalli	Amblyomma nuttalli			Morphology; DNA		No ID method given	1910-11-08	21/1/1911	from the 11th of August, 1910 to the 21st of January, 1911		Nigeria	Niger		Offa	4.68796	8.14279						8400	https://manisnet.org	Gazetteer: GeoNames (Offa; second-order administrative division; GeoNames ID 8635163) PotterA_Aug2023
393	James Madison University	https://www.jmu.edu/	Dustin, R	rodri5da@dukes.jmu.edu	800 S Main St, Harrisonburg, VA 22807	2023-12-13		IPTVM					Human observation	Hoffmann, G., & Lindau, M. (1971). Zecken an Nutz‐und Wildtieren in Niger. Zeitschrift für Angewandte Entomologie, 69(1‐4), 72-82.			Animalia	Arthropoda	Arachnida	Ixodida	Ixodidae	Amblyomma	latum	Koch, 1844	Aponomma latum	Amblyomma latum			Morphology; DNA		No ID method given			1968-1970		Niger			western, southern and central regions	9	18						916000	https://manisnet.org	Gazaetteer: GeoNames: Niger, independent political entity: GeoNamesID: 2440476_PecorD_Jun23
2593	George Mason University	www.gmu.edu	Graham Matulis	gmatulis@gmu.edu		2023-12-13							Preserved specimen	Lawal, M.D., Fabiyi, J.P., George, B.D.J., Adamu, Y., Kabir, A., Alayande, M.O., Raji, A.A., Mahmuda, A., Usman, M. and Aminu, S. (2017). A preliminary study on the Monthly dynamics of cattle tick infestation in Sokoto, north western Nigeria. Nig. J. Anim. Prod., 44(1), 296-300			Animalia	Arthropoda	Arachnida	Ixodida	Ixodidae	Amblyomma	pomposum	Dönitz, 1909	Amblyomma pomposum	Amblyomma pomposum			Morphology; DNA		Hoogstraal, H. (1956): African Ixodidae I. Ticks of the Sudan. US Dept. of Navy Bureau of Medicine and Surgery Research Report. NM 005. 29.07. Walker (2003) Tick of Domestic Animals in Africa: A guide to identification of species. Biosciences Report, Edinburg, Eh 105QR, Scotland, U.K. pp.76-146.			January 2009 to December 2010		Nigeria	Sokoto		Dagabi	5.25	13.0833						191600	https://manisnet.org	Gazetteer: GeoNames: Sokoto State; first-order administrative division; GeoNameID: 2322907_MatulisG_Oct2022
2024	George Mason University	www.gmu.edu	Graham Matulis	gmatulis@gmu.edu		2023-12-13							Preserved specimen	James, N.N. and Iwuala, M.O.E. (1992). Seasonal abundance of Ixodid ticks from some livestock in Plateau State. Technology and Development, 2(1), 61-67.			Animalia	Arthropoda	Arachnida	Ixodida	Ixodidae	Amblyomma	pomposum	Dönitz, 1909	Amblyomma pomposum	Amblyomma pomposum			Morphology; DNA		No ID method given			January to December		Nigeria	Plateau		Jos (Jos, Vom, Bukuru), Bassa (Jebbu, Miango, Kwall, Kpacudu, Ansa, Ari-ri), and Barkin Ladi (Ropp, Riyom) LGA	9.75	9.16667						169300	https://manisnet.org	Gazetteer: GeoNames: Plateau State; first-order administrative division; GeoNameID: 2324828_MatulisG_Oct2022
2023	George Mason University	www.gmu.edu	Graham Matulis	gmatulis@gmu.edu		2023-12-13							Preserved specimen	James, N.N. and Iwuala, M.O.E. (1992). Seasonal abundance of Ixodid ticks from some livestock in Plateau State. Technology and Development, 2(1), 61-67.			Animalia	Arthropoda	Arachnida	Ixodida	Ixodidae	Amblyomma	pomposum	Dönitz, 1909	Amblyomma pomposum	Amblyomma pomposum			Morphology; DNA		No ID method given			January to December		Nigeria	Plateau		Jos (Jos, Vom, Bukuru), Bassa (Jebbu, Miango, Kwall, Kpacudu, Ansa, Ari-ri), and Barkin Ladi (Ropp, Riyom) LGA	9.75	9.16667						169300	https://manisnet.org	Gazetteer: GeoNames: Plateau State; first-order administrative division; GeoNameID: 2324828_MatulisG_Oct2022
2022	George Mason University	www.gmu.edu	Graham Matulis	gmatulis@gmu.edu		2023-12-13							Preserved specimen	James, N.N. and Iwuala, M.O.E. (1992). Seasonal abundance of Ixodid ticks from some livestock in Plateau State. Technology and Development, 2(1), 61-67.			Animalia	Arthropoda	Arachnida	Ixodida	Ixodidae	Amblyomma	pomposum	Dönitz, 1909	Amblyomma pomposum	Amblyomma pomposum			Morphology; DNA		No ID method given			January to December		Nigeria	Plateau		Jos (Jos, Vom, Bukuru), Bassa (Jebbu, Miango, Kwall, Kpacudu, Ansa, Ari-ri), and Barkin Ladi (Ropp, Riyom) LGA	9.75	9.16667						169300	https://manisnet.org	Gazetteer: GeoNames: Plateau State; first-order administrative division; GeoNameID: 2324828_MatulisG_Oct2022
1658	George Mason University	www.gmu.edu	Graham Matulis	gmatulis@gmu.edu		2023-12-13							Preserved specimen	Dipeolu, O.O. (1975). Survey of tick infestation in the trade cattle and sheep and goats in Nigeria. Bull. Anim. Health Prod. Afr., 23, 165-172.			Animalia	Arthropoda	Arachnida	Ixodida	Ixodidae	Amblyomma	pomposum	Dönitz, 1909	Amblyomma pomposum	Amblyomma pomposum			Morphology; DNA		No ID method given			January to December, 1973		Nigeria	Oyo		Ibadan cattle control post and Ibadan sheep market (the town)	3.90591	7.37756						14600	https://manisnet.org	Gazetteer: GeoNames: Ibadan; seat of a first-order administrative division; GeoNameID: 2339354_MatulisG_Oct2022
1096	George Mason University	www.gmu.edu	Graham Matulis	gmatulis@gmu.edu		2023-12-13							Preserved specimen	James-Rugu, N.N. and Iwuala, M.O.E. (2002). Ticks of Nigerian livestock with different fur conditions and colour shades. African Journal of Natural Sciences, 5, 102-106.			Animalia	Arthropoda	Arachnida	Ixodida	Ixodidae	Amblyomma	pomposum	Dönitz, 1909	Amblyomma pomposum	Amblyomma pomposum			Morphology; DNA		Hoogstraal, H. (1956): African Ixodidae I. Ticks of the Sudan. US Dept. of Navy Bureau of Medicine and Surgery Research Report. NM 005. 29.07. Chandler, A.C.; Read, C.P. (1961): Introduction to Parasitology (10th ed.) New York, London (John Wiley and Sons Inc.). Soulsby, EJL. (1968). Helminthes, arthopods and protozoa of domesticated animals. (6th edition): Williams and Wilki Co. Baltimore 368-37…			between February 1985 and February 1989		Nigeria	Plateau		Jos, Bassa, Barkin Ladi, and Mangu LGAs, Upper Plateau	9.75	9.16667		8Deg32E - 8Deg38E	8Deg22N - 10Deg24N	between longitude 8 degrees 32 E and to degrees 38 East and latitude 8Deg22, North and 10 degrees 24, North.	Degrees decimal minutes	169300	https://manisnet.org	Gazetteer: GeoNames: Plateau State; first-order administrative division; GeoNameID: 2324828_MatulisG_Oct2022
1095	George Mason University	www.gmu.edu	Graham Matulis	gmatulis@gmu.edu		2023-12-13							Preserved specimen	James-Rugu, N.N. and Iwuala, M.O.E. (2002). Ticks of Nigerian livestock with different fur conditions and colour shades. African Journal of Natural Sciences, 5, 102-106.			Animalia	Arthropoda	Arachnida	Ixodida	Ixodidae	Amblyomma	pomposum	Dönitz, 1909	Amblyomma pomposum	Amblyomma pomposum			Morphology; DNA		Hoogstraal, H. (1956): African Ixodidae I. Ticks of the Sudan. US Dept. of Navy Bureau of Medicine and Surgery Research Report. NM 005. 29.07. Chandler, A.C.; Read, C.P. (1961): Introduction to Parasitology (10th ed.) New York, London (John Wiley and Sons Inc.). Soulsby, EJL. (1968). Helminthes, arthopods and protozoa of domesticated animals. (6th edition): Williams and Wilki Co. Baltimore 368-37…			between February 1985 and February 1989		Nigeria	Plateau		Jos, Bassa, Barkin Ladi, and Mangu LGAs, Upper Plateau	9.75	9.16667		8Deg32E - 8Deg38E	8Deg22N - 10Deg24N	between longitude 8 degrees 32 E and to degrees 38 East and latitude 8Deg22, North and 10 degrees 24, North.	Degrees decimal minutes	169300	https://manisnet.org	Gazetteer: GeoNames: Plateau State; first-order administrative division; GeoNameID: 2324828_MatulisG_Oct2022
1094	George Mason University	www.gmu.edu	Graham Matulis	gmatulis@gmu.edu		2023-12-13							Preserved specimen	James-Rugu, N.N. and Iwuala, M.O.E. (2002). Ticks of Nigerian livestock with different fur conditions and colour shades. African Journal of Natural Sciences, 5, 102-106.			Animalia	Arthropoda	Arachnida	Ixodida	Ixodidae	Amblyomma	pomposum	Dönitz, 1909	Amblyomma pomposum	Amblyomma pomposum			Morphology; DNA		Hoogstraal, H. (1956): African Ixodidae I. Ticks of the Sudan. US Dept. of Navy Bureau of Medicine and Surgery Research Report. NM 005. 29.07. Chandler, A.C.; Read, C.P. (1961): Introduction to Parasitology (10th ed.) New York, London (John Wiley and Sons Inc.). Soulsby, EJL. (1968). Helminthes, arthopods and protozoa of domesticated animals. (6th edition): Williams and Wilki Co. Baltimore 368-37…			between February 1985 and February 1989		Nigeria	Plateau		Jos, Bassa, Barkin Ladi, and Mangu LGAs, Upper Plateau	9.75	9.16667		8Deg32E - 8Deg38E	8Deg22N - 10Deg24N	between longitude 8 degrees 32 E and to degrees 38 East and latitude 8Deg22, North and 10 degrees 24, North.	Degrees decimal minutes	169300	https://manisnet.org	Gazetteer: GeoNames: Plateau State; first-order administrative division; GeoNameID: 2324828_MatulisG_Oct2022
2562	George Mason University	www.gmu.edu	Graham Matulis	gmatulis@gmu.edu		2023-12-13							Human observation	Kamara, J.A. (1973). Some parasites of wild animals in Sierra Leone. Bulletin of Animal Health and Production in Africa, 265-268.			Animalia	Arthropoda	Arachnida	Ixodida	Ixodidae	Amblyomma	latum	Koch, 1844	Aponema latum	Amblyomma latum	Dr. Campbell, Drs. Hoffmann, Garber, and Jagow, Dr. Khalil				No ID method given					Sierra Leone				-11.5	8.5						207000	https://manisnet.org	Gazetteer: GeoNames: Sierra Leone; independent political entity; GeoNameID: 2403846_MatulisG_Oct2022
2626	George Mason University	www.gmu.edu	Graham Matulis	gmatulis@gmu.edu		2023-12-13							Preserved specimen	Mohammed, A.N. (1977). The seasonal incidence of ixodid ticks of cattle in Northern Nigeria. Bulletin of animal health and production in Africa, 273-293.			Animalia	Arthropoda	Arachnida	Ixodida	Ixodidae	Amblyomma	splendidum	Giebel, 1877	Amblyomma splendidum	Amblyomma splendidum	Confirmed by Dr. P.C. Morel laboratory		Morphology; DNA		Hoogstraal, H. (1956) 'African Ixodoidea. L Ticks of the Sudan (with special reference to Equatorial Province and with preliminary reviews of the genera Boophilus, Margaropiis & Hyalomma) Res. Rep. NM 05050.29.07, Washington, D.C., Dept. Navy, Bur. Med. Surg., 1101pp.			From 15th February 1969 to 14th February 1970		Nigeria	Kaduna		Samaru	7.697	11.164						14500	https://manisnet.org	Gazetteer; GeoNames (Sabon Gari; second-order administrative division; GeoNames ID 7871258) Potter_August2023
2611	George Mason University	www.gmu.edu	Graham Matulis	gmatulis@gmu.edu		2023-12-13							Preserved specimen	Mohammed, A.N. (1977). The seasonal incidence of ixodid ticks of cattle in Northern Nigeria. Bulletin of animal health and production in Africa, 273-293.			Animalia	Arthropoda	Arachnida	Ixodida	Ixodidae	Amblyomma	splendidum	Giebel, 1877	Amblyomma splendidum	Amblyomma splendidum	Confirmed by Dr. P.C. Morel laboratory		Morphology; DNA		Hoogstraal, H. (1956) 'African Ixodoidea. L Ticks of the Sudan (with special reference to Equatorial Province and with preliminary reviews of the genera Boophilus, Margaropiis & Hyalomma) Res. Rep. NM 05050.29.07, Washington, D.C., Dept. Navy, Bur. Med. Surg., 1101pp.			from 31st January 1968 to 15th January 1969		Nigeria	Katsina		Runka	7.30918	12.4479						22000	https://manisnet.org	Gazetteer: GeoNames (Runka; populated place; GeoNames ID 2324281) PotterA_Aug2023
2561	George Mason University	www.gmu.edu	Graham Matulis	gmatulis@gmu.edu		2023-12-13							Human observation	Kamara, J.A. (1973). Some parasites of wild animals in Sierra Leone. Bulletin of Animal Health and Production in Africa, 265-268.			Animalia	Arthropoda	Arachnida	Ixodida	Ixodidae	Amblyomma	latum	Koch, 1844	Aponema latum	Amblyomma latum	Dr. Campbell, Drs. Hoffmann, Garber, and Jagow, Dr. Khalil				No ID method given					Sierra Leone				-11.5	8.5						207000	https://manisnet.org	Gazetteer: GeoNames: Sierra Leone; independent political entity; GeoNameID: 2403846_MatulisG_Oct2022
2186	George Mason University	www.gmu.edu	Graham Matulis	gmatulis@gmu.edu		2023-12-13							Preserved specimen	K. Unsworth (1952) The Ixodid Parasites of Cattle in Nigeria, with Particular Reference to the Northern Territories, Annals of Tropical Medicine & Parasitology, 46:4, 331-336, DOI: 10.1080/00034983.1952.11685538			Animalia	Arthropoda	Arachnida	Ixodida	Ixodidae	Amblyomma	splendidum	Giebel, 1877	Amblyomma splendidum	Amblyomma splendidum			Morphology; DNA		No ID method given			1948		Nigeria	Adamawa		Yola	12.4815	9.20839						5400	https://manisnet.org	Gazetteer: GeoNames: Yola; seat of a first-order administrative division; GeoNameID: 2318044_MatulisG_Oct2022
1659	George Mason University	www.gmu.edu	Graham Matulis	gmatulis@gmu.edu		2023-12-13							Preserved specimen	Dipeolu, O.O. (1975). Survey of tick infestation in the trade cattle and sheep and goats in Nigeria. Bull. Anim. Health Prod. Afr., 23, 165-172.			Animalia	Arthropoda	Arachnida	Ixodida	Ixodidae	Amblyomma	splendidum	Giebel, 1877	Amblyomma splendidum	Amblyomma splendidum			Morphology; DNA		No ID method given			January to December, 1973		Nigeria	Oyo		Ibadan cattle control post and Ibadan sheep market (the town)	3.90591	7.37756						14600	https://manisnet.org	Gazetteer: GeoNames: Ibadan; seat of a first-order administrative division; GeoNameID: 2339354_MatulisG_Oct2022
1063	George Mason University	www.gmu.edu	Graham Matulis	gmatulis@gmu.edu		2023-12-13							Preserved specimen	Maidala, A. (2015). A Survey of Cattle, Sheep and Goat Ticks Infestation in Katagum Local Government Area of Bauchi State, Nigeria. International Journal of Agriculture and East Science, 1(8), 1-5.			Animalia	Arthropoda	Arachnida	Ixodida	Ixodidae	Amblyomma	splendidum	Giebel, 1877	Amblyomma splendidum	Amblyomma splendidum			Morphology; DNA		Walker, A. R., Bouattour, A., Camicas, J. L., Estrada, P. A., Horak, I.G., and Preston, R.G.(2003). A guide to identification of species . London, U.K. Bioscience report 2003. Ticks of domestics animals in Africa .pp 74-221.			July to August, 2009		Nigeria	Bauchi		College of Education Azare, Federal lowcoast, Duhuwarkura, Chinade, and Madara in the Katagum local government	10.327	11.7042		10Deg31' and 10Deg11'E	11Deg42' and 11Deg40'	between latitudes 110 42’ and 110 400 and longitude 100 31’ and 100 11’ east	Degrees decimal minutes	76200	https://manisnet.org	Gazetteer: GeoNames: Katagum; second-order administrative division; GeoNameID: 8634300_MatulisG_Oct2022
3495	George Mason University	www.gmu.edu	Graham Matulis	gmatulis@gmu.edu		2023-12-13							Preserved specimen	Ugochukwu, E.I. and Omije, F.A. (1986). Ectoparasitic fauna of poultry in Nsukka, Nigeria. Int. J. Zoon., 13, 93-97.			Animalia	Arthropoda	Arachnida	Ixodida	Ixodidae	Amblyomma			Amblyomma spp.	Amblyomma spp.			Morphology; DNA		Soulsby, E.L.J. (1982). Helminth, arthropods and protozoa of domesticated animals. 7th Edition Bailliere and Tindall, London. 382-389. Hofstad, M.S. (1978). Diseases of poultry. Seventh Edition. Iowa State University Press, Ames, Iowa, USA. 667-704.			from April, 1983 to March, 1984		Nigeria			Nsukka	7.34801	6.85329						26900	https://manisnet.org	Gazetteer: GeoNames: Nsukka; second-order administrative division; GeoNameID: 8659738_MatulisG_Oct2022
698	EcoHealth Alliance	https://www.ecohealthalliance.org/	Liberty Wood	law2509@cumc.columbia.edu	520 8th Ave Street 1200, New York, NY 10018	2023-12-13							Human observation	Main, A. J., Kloter, K. O., Camicas, J.-L., Robin, Y., & Sarr, M. (1980). Wad Medani and soldado viruses from ticks (ixodoidea) in West Africa1. Journal of Medical Entomology, 17(4), 380–382. https://doi.org/10.1093/jmedent/17.4.380			Animalia	Arthropoda	Arachnida	Ixodida	Argasidae	Ornithodoros	capensis	(Neumann, 1907)	Ornithodoros capensis	Ornithodoros capensis		20th and 22nd February 1977	Morphology; DNA			1977-02-20	1977-02-22	20th and 22nd February 1977		Senegal			Senegal National Park on Langue-de-Barbarie	-16.5133	15.9855		15 degrees 50'N	16 degrees 30'N	(15 degrees 50'N, 16 degrees 30'N)		3780	https://manisnet.org	Gazetteer:GeoNames; Langue de Barbarie; spit; GeoNamesID;2254163 _PecorD_Jul23
1089	George Mason University	www.gmu.edu	Graham Matulis	gmatulis@gmu.edu		2023-12-13							Preserved specimen	Anifowose, O. I., Takeet, M. I., Talabi, A. O., & Otesile, E. B. (2020). Molecular detection of Ehrlichia ruminantium in engorged ablyomma variegatum and cattle in Ogun State, Nigeria. Journal of parasitic diseases : official organ of the Indian Society for Parasitology, 44(2), 403–410. https://doi.org/10.1007/s12639-020-01218-4			Animalia	Arthropoda	Arachnida	Ixodida	Ixodidae	Amblyomma	variegatum	(Fabricius, 1794)	Amblyomma variegatum	Amblyomma variegatum			Morphology; DNA		Okello-Onen J, Hassan SM, Essuman S (2006) Taxonomy of African ticks. ICIPE Science Press, Nairobi					Nigeria	Ogun		Abeokuta	3.34509	7.15571		3.0Deg - 5.0DegE	6.2DegN - 7.8DegN	between Longitude 3.0E and 5.0E and Latitude 6.2N and 7.8N.	Degrees decimal minutes	11300	https://manisnet.org	Gazetteer: GeoNames: Abeokuta; seat of a first-order administrative division; GeoNameID: 2352947_MatulisG_Oct2022
3331	George Mason University	www.gmu.edu	Graham Matulis	gmatulis@gmu.edu		2023-12-13							Human observation	Simpson, J. (1913). Entomological research in British West Africa. IV. Sierra Leone. Bulletin of Entomological Research, 4(3), 151-190. doi:10.1017/S000748530004311X			Animalia	Arthropoda	Arachnida	Ixodida	Ixodidae	Amblyomma	splendidum	Giebel, 1877	Amblyomma splendidum	Amblyomma splendidum					No ID method given	1912-03-19	1912-09-25	19th March ... 25th September		Sierra Leone	Northern	Koinadugu	Yiraia in Koinadugu District	-11.346	9.50991						101000	https://manisnet.org	Gazetteer: GeoNames: Koinadugu District; second-order administrative division; GeoNameID: 2407650_MatulisG_Nov2022
2556	George Mason University	www.gmu.edu	Graham Matulis	gmatulis@gmu.edu		2023-12-13							Human observation	Kamara, J.A. (1973). Some parasites of wild animals in Sierra Leone. Bulletin of Animal Health and Production in Africa, 265-268.			Animalia	Arthropoda	Arachnida	Ixodida	Ixodidae	Amblyomma	splendidum	Giebel, 1877	Amblyomma splendidum	Amblyomma splendidum	Dr. Campbell, Drs. Hoffmann, Garber, and Jagow, Dr. Khalil				No ID method given					Sierra Leone				-11.5	8.5						207000	https://manisnet.org	Gazetteer; GeoNames (Republic of Sierra Leone; independent political entity; GeoNames ID 2403846) PotterA_Sep2023
3273	George Mason University	www.gmu.edu	Graham Matulis	gmatulis@gmu.edu		2023-12-13							Human observation	Pullan, N.B. (1980). Productivity of White Fulani cattle on the Jos Plateau, Nigeria. III. Disease and management factors. Trop. Anim. Hlth. Prod., 12, 77-84.			Animalia	Arthropoda	Arachnida	Ixodida	Ixodidae	Amblyomma			Amblyomma spp.	Amblyomma spp.			Morphology; DNA		No ID method given			1975 and 1976		Nigeria			Jos Plateau	9.75	9.16667						169300	https://manisnet.org	Gazetteer: GeoNames: Plateau State; first-order administrative division; GeoNameID: 2324828_MatulisG_Oct2022
3200	George Mason University	www.gmu.edu	Graham Matulis	gmatulis@gmu.edu		2023-12-13							Preserved specimen	Opara, M.N., Abdu, Y. and Okoli, I.C. (2005). Survey of ticks of veterinary importance and tick-borne protozoa of cattle grazed in very hot months in Sokoto Municipality, Nigeria. Int. J. Agric. Rural Dev., 6, 168-174.			Animalia	Arthropoda	Arachnida	Ixodida	Ixodidae	Amblyomma			Amblyomma spp.	Amblyomma spp.	veterinary parasitology laboratory of Faculty of Veterinary Medicine, Usmanu Danfodio University		Morphology; DNA		Shah-Fisher, M. and Ralph-Say, R. (1989). Manual of Tropical Veterinary Parasitology. Technical centre for agriculture and Rural Cooperation. CAB International, Wallingford, Oxon, United Kingdom 473 pp. Soulsby, EJL. (1977). Helminth, Arthropods and Protozoa of domestic Animals. Williams and Wilkins Coy, London. 106-299.			March and April 2002		Nigeria		Sokoto	Sokoto cattle market, Sokoto municipality	5.25	13.0833						191600	https://manisnet.org	Gazetteer: GeoNames: Sokoto State; first-order administrative division; GeoNameID: 2322907_MatulisG_Oct2022
3197	George Mason University	www.gmu.edu	Graham Matulis	gmatulis@gmu.edu		2023-12-13							Preserved specimen	Opara, M.N., Abdu, Y. and Okoli, I.C. (2005). Survey of ticks of veterinary importance and tick-borne protozoa of cattle grazed in very hot months in Sokoto Municipality, Nigeria. Int. J. Agric. Rural Dev., 6, 168-174.			Animalia	Arthropoda	Arachnida	Ixodida	Ixodidae	Amblyomma			Amblyomma spp.	Amblyomma spp.	veterinary parasitology laboratory of Faculty of Veterinary Medicine, Usmanu Danfodio University		Morphology; DNA		Shah-Fisher, M. and Ralph-Say, R. (1989). Manual of Tropical Veterinary Parasitology. Technical centre for agriculture and Rural Cooperation. CAB International, Wallingford, Oxon, United Kingdom 473 pp. Soulsby, EJL. (1977). Helminth, Arthropods and Protozoa of domestic Animals. Williams and Wilkins Coy, London. 106-299.			March and April 2002		Nigeria		Sokoto	Prisom farm center, Bislam, Sokoto municipality	5.25	13.0833						191600	https://manisnet.org	Gazetteer: GeoNames: Sokoto State; first-order administrative division; GeoNameID: 2322907_MatulisG_Oct2022
3194	George Mason University	www.gmu.edu	Graham Matulis	gmatulis@gmu.edu		2023-12-13							Preserved specimen	Opara, M.N., Abdu, Y. and Okoli, I.C. (2005). Survey of ticks of veterinary importance and tick-borne protozoa of cattle grazed in very hot months in Sokoto Municipality, Nigeria. Int. J. Agric. Rural Dev., 6, 168-174.			Animalia	Arthropoda	Arachnida	Ixodida	Ixodidae	Amblyomma			Amblyomma spp.	Amblyomma spp.	veterinary parasitology laboratory of Faculty of Veterinary Medicine, Usmanu Danfodio University		Morphology; DNA		Shah-Fisher, M. and Ralph-Say, R. (1989). Manual of Tropical Veterinary Parasitology. Technical centre for agriculture and Rural Cooperation. CAB International, Wallingford, Oxon, United Kingdom 473 pp. Soulsby, EJL. (1977). Helminth, Arthropods and Protozoa of domestic Animals. Williams and Wilkins Coy, London. 106-299.			March and April 2002		Nigeria		Sokoto	Municipal abattoir, Sokoto municipality	5.25	13.0833						191600	https://manisnet.org	Gazetteer: GeoNames: Sokoto State; first-order administrative division; GeoNameID: 2322907_MatulisG_Oct2022
3191	George Mason University	www.gmu.edu	Graham Matulis	gmatulis@gmu.edu		2023-12-13							Preserved specimen	Opara, M.N., Abdu, Y. and Okoli, I.C. (2005). Survey of ticks of veterinary importance and tick-borne protozoa of cattle grazed in very hot months in Sokoto Municipality, Nigeria. Int. J. Agric. Rural Dev., 6, 168-174.			Animalia	Arthropoda	Arachnida	Ixodida	Ixodidae	Amblyomma			Amblyomma spp.	Amblyomma spp.	veterinary parasitology laboratory of Faculty of Veterinary Medicine, Usmanu Danfodio University		Morphology; DNA		Shah-Fisher, M. and Ralph-Say, R. (1989). Manual of Tropical Veterinary Parasitology. Technical centre for agriculture and Rural Cooperation. CAB International, Wallingford, Oxon, United Kingdom 473 pp. Soulsby, EJL. (1977). Helminth, Arthropods and Protozoa of domestic Animals. Williams and Wilkins Coy, London. 106-299.			March and April 2002		Nigeria		Sokoto	Dundaye village, Sokoto municipality	5.25	13.0833						191600	https://manisnet.org	Gazetteer: GeoNames: Sokoto State; first-order administrative division; GeoNameID: 2322907_MatulisG_Oct2022
3172	George Mason University	www.gmu.edu	Graham Matulis	gmatulis@gmu.edu		2023-12-13							Preserved specimen	Olabode, H.O.K., Silas, P.M. and Agbede, R.I.S. (2010). SURVEY OF ECTOPARASITE AND THEIR PREDILICTION SITES ON CATTLE IN BUKURU MARKET. Journal of Agricultural and Veterinary Sciences, 2, 70-74.			Animalia	Arthropoda	Arachnida	Ixodida	Ixodidae	Amblyomma			Amblyomma spp.	Amblyomma spp.	department of Veterinary Parasitology and Entomology laboratory, ABU Zaria		Morphology; DNA		Soulsby, E.L.J. (1982). Helminth, arthropods and protozoa of domesticated animals. 7th Edition Bailliere and Tindall, London. 382-389.			January-February, 2010		Nigeria	Plateau		"Kara" Bukuru livestock market	8.86869	9.78775						1000	https://www.google.com/maps	Google Maps
3313	George Mason University	www.gmu.edu	Graham Matulis	gmatulis@gmu.edu		2023-12-13							Human observation	Simpson, J. (1913). Entomological research in British West Africa. IV. Sierra Leone. Bulletin of Entomological Research, 4(3), 151-190. doi:10.1017/S000748530004311X			Animalia	Arthropoda	Arachnida	Ixodida	Ixodidae	Amblyomma			Amblyomma spp.	Amblyomma spp.					No ID method given	1912-03-19	1912-09-25	19th March ... 25th September		Sierra Leone	Northern		Laminaia	-11.5333	9.15						150800	https://manisnet.org	Gazetteer: GeoNames: Northern Province; first-order administrative division; GeoNameID: 2404798_MatulisG_Oct2022
1932	George Mason University	www.gmu.edu	Graham Matulis	gmatulis@gmu.edu		2023-12-13							Preserved specimen	Heylen, D., Day, M., Schunack, B. et al. A community approach of pathogens and their arthropod vectors (ticks and fleas) in dogs of African Sub-Sahara. Parasites Vectors 14, 576 (2021). https://doi.org/10.1186/s13071-021-05014-8			Animalia	Arthropoda	Arachnida	Ixodida	Ixodidae	Amblyomma			Amblyomma spp.	Amblyomma spp.			Morphology; DNA		PCR against ITS1 region and 16S mtDNA					Nigeria			Shows where they sampled on a map, but samples are never linked to specific locations.	8	10						767500	https://manisnet.org	Gazetteer: GeoNames: Nigeria; independent political entity; GeoNameID: 2328926_MatulisG_Oct2022
1235	George Mason University	www.gmu.edu	Graham Matulis	gmatulis@gmu.edu		2023-12-13							Preserved specimen	Ikpeze OO, Eneanya CIand, Onyido AE.Abundance of Ticks in Pasture at Nnamdi Azikiwe University, Awka. Adv. Biores., Vol 7 [2] March 2016: 124-131. DOI: 10.15515/abr.0976-4585.7.2.124131			Animalia	Arthropoda	Arachnida	Ixodida	Ixodidae	Amblyomma			Amblyomma spp.	Amblyomma spp.			Morphology; DNA		Okello-Onen, J., Hassan, S. M and Essuman, S (1999). Taxonomy of African Ticks: An Identification Manual. ICIPE Science Press, Nairobi.			between April 2011and March 2012		Nigeria	Anambra		Nnamdi Azikiwe University	7.11674	6.25042		7Deg8.6'E - 7Deg9'E	6Deg14'N - 6Deg14.5'N	within Latitude 6 14 ́N to 6 ̊14.5 ́N and Longitude 7 ̊8.6 ́E to 7 ̊9 ́E	Degrees decimal minutes	3000	https://www.google.com/maps	Google Maps
1197	George Mason University	www.gmu.edu	Graham Matulis	gmatulis@gmu.edu		2023-12-13							Preserved specimen	Idris, H.S. and Umar, H. (2007). Prevalence of ectoparasites in goats (Capra aegagrus hircus) brought for slaughter in the Gwagwalada area, Abuja, Nigeria. Entomological Research, 37, 25-28.			Animalia	Arthropoda	Arachnida	Ixodida	Ixodidae	Amblyomma			Amblyomma spp.	Amblyomma spp.	Malam Saleh Usman		Morphology; DNA		Wall R, Shearer D (1997) Veterinary Ectoparasites: Biology, Pathology and Control, 2nd edn. Blackwell Science, Oxford.			February to November 2005		Nigeria			Gwagwalada Town of the Gwagwalada Area Council, Federal Capital Territory, Abuja	7.08165	8.94342		7°00′E	8°55′N and 9°00′N	latitude 8° 55′N and 9° 00′N and longitude 7°00′E	Degrees decimal minutes	4400	https://manisnet.org	Gazetteer: GeoNames: Gwagwalada; seat of a second-order administrative division; GeoNameID: 2339863_MatulisG_Oct2022
1147	George Mason University	www.gmu.edu	Graham Matulis	gmatulis@gmu.edu		2023-12-13							Preserved specimen	Adamu, N.B., Adamu, J.Y., and Salisu, L. (2012). Prevalence of ecto-, endo- and haemoparasites in slaughtered dogs in Maiduguri, Nigeria. Revue Med. Vet, 163(4), 178-182.			Animalia	Arthropoda	Arachnida	Ixodida	Ixodidae	Amblyomma			Amblyomma spp.	Amblyomma spp.			Morphology; DNA		SOULSBY E.J.L.: Helminths, arthropods and protozoa of domesticated animals, SOULSBY E.J.L. (Ed), 7th edition, Bailliere indall, East Sussex, UK, 1982, pp.: 119-127. KAUFMANN J.: Parasitic infections of domestic animals: a diagnostic manual, 1st Edition, Birkhauser, Basel, 1996, 423 pages.			from June to August 2010		Nigeria	Borno		in the city of Maiduguri, capital of Borno State	13.1517	11.8354		13Deg05'E	11Deg40'N	latitude 11°40’N and longitude 13°05’E	Degrees decimal minutes	13500	https://manisnet.org	Gazetteer: GeoNames: Maiduguri; second-order administrative divison; GeoNameID: 8659860_MatulisG_Oct2022
1140	George Mason University	www.gmu.edu	Graham Matulis	gmatulis@gmu.edu		2023-12-13							Human observation	Takeet, M.I., Oyewusi, I.K., Ganiyu, A.I., Anifowose, I.O., Famuyide, M.I., Talabi, O.A. and Arowolo, R.O.A. (2017). Bull. Anim. Prod. Afr., 65, 175-180.			Animalia	Arthropoda	Arachnida	Ixodida	Ixodidae	Amblyomma			Amblyomma spp.	Amblyomma spp.	Veterinary Parasitology Laboratory at the College of Veterinary Medicine, FUNAAB		Morphology; DNA		MAFF. 1977. Technical Bulletin No. 18. Manual of Veterinary Parasitological Laboratory Techniques. 2nd Edition. Her Majesty Stationery Office. London, pp: 99.			October and November 2014		Nigeria	Ogun		Imeko-Atokun route in Yewa division	3.58333	7		2050’20.85” East (Imeko), 3004’06.41” East (Atokun)	7026’10.14” North (Imeko), 7018’43.17” North (Atokun)	Imeko is located at a coordinate of 7026’10.14” North and 2050’20.85” East while Atokun is located at a coordinate of 7018’43.17” North and 3004’06.41” East	Degrees minutes seconds	137600	https://manisnet.org	Gazetteer: GeoNames: Ogun State; first-order administrative division; GeoNameID: 2327546_MatulisG_Oct2022
994	George Mason University	www.gmu.edu	Graham Matulis	gmatulis@gmu.edu		2023-12-13							Preserved specimen	Orhierhor, M., Okaka, C.E., and Okonkwo, V.O. (2017). A survey of the parasites of the African white-bellied pangolin, Phataginus tricuspis, in Benin City, Edo State, Nigeria. Nigerian Journal of Parasitology, 38(2), 266-270.			Animalia	Arthropoda	Arachnida	Ixodida	Ixodidae	Amblyomma			Amblyomma spp.	Amblyomma spp.	A.O. Awharitoma, Edo-Taiwo and Alari		Morphology; DNA		Walker, A. R., Bouattour, A., Camicas, J. L., Estrada-Peña, A., Horak, I. G., Latif, A. A., Pegram, R. G. and Preston, P. M. 2003. Ticks of Domestic Animals in Africa: A Guide to Identification of Species. Bioscience Reports, Edinburgh Scotland, U.K. 227p.			between March 2016 and June 2016		Nigeria	Edo		Ekiuwa Market, Benin City. Animals were sourced from Ekenwan Village	6	6.5		5Deg35' - 6Deg4'E	6Deg17' - 6Deg28'N	between Latitude 6o 17’ and 6o 28’N and Longitude 5o 35’ and 6o 4’E	Degrees decimal minutes	122100	https://manisnet.org	Gazetteer: GeoNames (Edo; first-order administrative division; GeoNames ID 2565343) PotterA_Aug2023
993	George Mason University	www.gmu.edu	Graham Matulis	gmatulis@gmu.edu		2023-12-13							Preserved specimen	Orhierhor, M., Okaka, C.E., and Okonkwo, V.O. (2017). A survey of the parasites of the African white-bellied pangolin, Phataginus tricuspis, in Benin City, Edo State, Nigeria. Nigerian Journal of Parasitology, 38(2), 266-270.			Animalia	Arthropoda	Arachnida	Ixodida	Ixodidae	Amblyomma			Amblyomma spp.	Amblyomma spp.	A.O. Awharitoma, Edo-Taiwo and Alari		Morphology; DNA		Walker, A. R., Bouattour, A., Camicas, J. L., Estrada-Peña, A., Horak, I. G., Latif, A. A., Pegram, R. G. and Preston, P. M. 2003. Ticks of Domestic Animals in Africa: A Guide to Identification of Species. Bioscience Reports, Edinburgh Scotland, U.K. 227p.			between March 2016 and June 2016		Nigeria	Edo		Ekiuwa Market, Benin City. Animals were sourced from Ekenwan Village	6	6.5		5Deg35' - 6Deg4'E	6Deg17' - 6Deg28'N	between Latitude 6o 17’ and 6o 28’N and Longitude 5o 35’ and 6o 4’E	Degrees decimal minutes	122100	https://manisnet.org	Gazetteer: GeoNames (Edo; first-order administrative division; GeoNames ID 2565343) PotterA_Aug2023
970	George Mason University	www.gmu.edu	Graham Matulis	gmatulis@gmu.edu		2023-12-13							Preserved specimen	Adang, K.L., Ayuba, J. and Yoriyo, K.P. (2015). Ectoparasites of Sheep (Ovis aries L.) and Goats (Capra hirus L.) in Gombe, Gombe State, Nigeria. Pakistan Journal of Biological Sciences, 18(5), 224-231.			Animalia	Arthropoda	Arachnida	Ixodida	Ixodidae	Amblyomma			Amblyomma spp.	Amblyomma spp.			Morphology; DNA		Soulsby, E.J.L., 1982. Helminths, Arthropods and Protozoa of Domesticated Animals. 7th Edn., Lea and Faebiger, Philadelphia, PA., USA., ISBN-13: 9780702008207, pp: 375-502. Loomis, E.C., 1984. External Parasites. In: Diseases of Poultry, Hotstad, M.S., B.W. Calnekand, H.W. Jr. Yoder (Eds.). 8th Edn., Iowa State University Press, UK., pp: 667-704. Urquhart, G.M., J. Armour, J.L. Duncan, A.M. Dunn …			between March and June 2011		Nigeria	Gombe		Gombe metropolis	11.1673	10.2897		11Deg02'N - 11Deg18'E	10Deg08'N - 11Deg24'E	between Latitude 10 0 08 1N and 11 0 24 1E and longitude 11 0 02 1 N and 11 0 18 1 E	Degrees decimal minutes	111400	https://manisnet.org	Gazetteer: GeoNames: Gombe; seat of a first-order administrative division; GeoNameID: 2340451_MatulisG_Oct2022
969	George Mason University	www.gmu.edu	Graham Matulis	gmatulis@gmu.edu		2023-12-13							Preserved specimen	Adang, K.L., Ayuba, J. and Yoriyo, K.P. (2015). Ectoparasites of Sheep (Ovis aries L.) and Goats (Capra hirus L.) in Gombe, Gombe State, Nigeria. Pakistan Journal of Biological Sciences, 18(5), 224-231.			Animalia	Arthropoda	Arachnida	Ixodida	Ixodidae	Amblyomma			Amblyomma spp.	Amblyomma spp.			Morphology; DNA		Soulsby, E.J.L., 1982. Helminths, Arthropods and Protozoa of Domesticated Animals. 7th Edn., Lea and Faebiger, Philadelphia, PA., USA., ISBN-13: 9780702008207, pp: 375-502. Loomis, E.C., 1984. External Parasites. In: Diseases of Poultry, Hotstad, M.S., B.W. Calnekand, H.W. Jr. Yoder (Eds.). 8th Edn., Iowa State University Press, UK., pp: 667-704. Urquhart, G.M., J. Armour, J.L. Duncan, A.M. Dunn …			between March and June 2011		Nigeria	Gombe		Gombe metropolis	11.1673	10.2897		11Deg02'N - 11Deg18'E	10Deg08'N - 11Deg24'E	between Latitude 10 0 08 1N and 11 0 24 1E and longitude 11 0 02 1 N and 11 0 18 1 E	Degrees decimal minutes	111400	https://manisnet.org	Gazetteer: GeoNames: Gombe; seat of a first-order administrative division; GeoNameID: 2340451_MatulisG_Oct2022
954	George Mason University	www.gmu.edu	Graham Matulis	gmatulis@gmu.edu		2023-12-13							Preserved specimen	Omudu E A, Amuta E U Parasitology and urban livestock farming in Nigeria: prevalence of ova in faecal and soil samples and animal ectoparasites in Makurdi. Journal of the South African Veterinary Association (2007) 78(1): 40–45			Animalia	Arthropoda	Arachnida	Ixodida	Ixodidae	Amblyomma			Amblyomma spp.	Amblyomma spp.			Morphology; DNA		Shah-Fischer M, Say R 1989 Manual of tropical veterinary parasitology. Technical Centre for Agriculture and Rural Cooperation, CAB International, Wallingford. Torrance W 2005 Ectoparasites.http://www.northerngroomers.co.uk/ectoparasites (accessed 3 June 2005). Wentwort h B B 1988 Arthropods of public health importance. In Diagnostic procedures for mycotic and parasitic infection. American Public …					Nigeria	Benue		Wadata, Angwan-Jukun, and Angwan-Sariki in Makurdi, the Capital of Benue State	8.52296	7.73753		08°15–08°40’E	07°15’–07°45’N	between latitude 07°15’–07°45’N and longitude 08°15–08°40’E	Degrees decimal minutes	13400	https://manisnet.org	Gazetteer: GeoNames (Makurdi Local Government Area; second-order administrative division; GeoNames ID 9485482) Potter_July_23
953	George Mason University	www.gmu.edu	Graham Matulis	gmatulis@gmu.edu		2023-12-13							Preserved specimen	Omudu E A, Amuta E U Parasitology and urban livestock farming in Nigeria: prevalence of ova in faecal and soil samples and animal ectoparasites in Makurdi. Journal of the South African Veterinary Association (2007) 78(1): 40–45			Animalia	Arthropoda	Arachnida	Ixodida	Ixodidae	Amblyomma			Amblyomma spp.	Amblyomma spp.			Morphology; DNA		Shah-Fischer M, Say R 1989 Manual of tropical veterinary parasitology. Technical Centre for Agriculture and Rural Cooperation, CAB International, Wallingford. Torrance W 2005 Ectoparasites.http://www.northerngroomers.co.uk/ectoparasites (accessed 3 June 2005). Wentwort h B B 1988 Arthropods of public health importance. In Diagnostic procedures for mycotic and parasitic infection. American Public …					Nigeria	Benue		Wadata, Angwan-Jukun, and Angwan-Sariki in Makurdi, the Capital of Benue State	8.52296	7.73753		08°15–08°40’E	07°15’–07°45’N	between latitude 07°15’–07°45’N and longitude 08°15–08°40’E	Degrees decimal minutes	13400	https://manisnet.org	Gazetteer: GeoNames (Makurdi Local Government Area; second-order administrative division; GeoNames ID 9485482) Potter_July_23
952	George Mason University	www.gmu.edu	Graham Matulis	gmatulis@gmu.edu		2023-12-13							Preserved specimen	Omudu E A, Amuta E U Parasitology and urban livestock farming in Nigeria: prevalence of ova in faecal and soil samples and animal ectoparasites in Makurdi. Journal of the South African Veterinary Association (2007) 78(1): 40–45			Animalia	Arthropoda	Arachnida	Ixodida	Ixodidae	Amblyomma			Amblyomma spp.	Amblyomma spp.			Morphology; DNA		Shah-Fischer M, Say R 1989 Manual of tropical veterinary parasitology. Technical Centre for Agriculture and Rural Cooperation, CAB International, Wallingford. Torrance W 2005 Ectoparasites.http://www.northerngroomers.co.uk/ectoparasites (accessed 3 June 2005). Wentwort h B B 1988 Arthropods of public health importance. In Diagnostic procedures for mycotic and parasitic infection. American Public …					Nigeria	Benue		Wadata, Angwan-Jukun, and Angwan-Sariki in Makurdi, the Capital of Benue State	8.52296	7.73753		08°15–08°40’E	07°15’–07°45’N	between latitude 07°15’–07°45’N and longitude 08°15–08°40’E	Degrees decimal minutes	13400	https://manisnet.org	Gazetteer: GeoNames (Makurdi Local Government Area; second-order administrative division; GeoNames ID 9485482) Potter_July_23
951	George Mason University	www.gmu.edu	Graham Matulis	gmatulis@gmu.edu		2023-12-13							Preserved specimen	Omudu E A, Amuta E U Parasitology and urban livestock farming in Nigeria: prevalence of ova in faecal and soil samples and animal ectoparasites in Makurdi. Journal of the South African Veterinary Association (2007) 78(1): 40–45			Animalia	Arthropoda	Arachnida	Ixodida	Ixodidae	Amblyomma			Amblyomma spp.	Amblyomma spp.			Morphology; DNA		Shah-Fischer M, Say R 1989 Manual of tropical veterinary parasitology. Technical Centre for Agriculture and Rural Cooperation, CAB International, Wallingford. Torrance W 2005 Ectoparasites.http://www.northerngroomers.co.uk/ectoparasites (accessed 3 June 2005). Wentwort h B B 1988 Arthropods of public health importance. In Diagnostic procedures for mycotic and parasitic infection. American Public …					Nigeria	Benue		Wadata, Angwan-Jukun, and Angwan-Sariki in Makurdi, the Capital of Benue State	8.52296	7.73753		08°15–08°40’E	07°15’–07°45’N	between latitude 07°15’–07°45’N and longitude 08°15–08°40’E	Degrees decimal minutes	13400	https://manisnet.org	Gazetteer: GeoNames (Makurdi Local Government Area; second-order administrative division; GeoNames ID 9485482) Potter_July_23
950	George Mason University	www.gmu.edu	Graham Matulis	gmatulis@gmu.edu		2023-12-13							Preserved specimen	Omudu E A, Amuta E U Parasitology and urban livestock farming in Nigeria: prevalence of ova in faecal and soil samples and animal ectoparasites in Makurdi. Journal of the South African Veterinary Association (2007) 78(1): 40–45			Animalia	Arthropoda	Arachnida	Ixodida	Ixodidae	Amblyomma			Amblyomma spp.	Amblyomma spp.			Morphology; DNA		Shah-Fischer M, Say R 1989 Manual of tropical veterinary parasitology. Technical Centre for Agriculture and Rural Cooperation, CAB International, Wallingford. Torrance W 2005 Ectoparasites.http://www.northerngroomers.co.uk/ectoparasites (accessed 3 June 2005). Wentwort h B B 1988 Arthropods of public health importance. In Diagnostic procedures for mycotic and parasitic infection. American Public …					Nigeria	Benue		Wadata, Angwan-Jukun, and Angwan-Sariki in Makurdi, the Capital of Benue State	8.52296	7.73753		08°15–08°40’E	07°15’–07°45’N	between latitude 07°15’–07°45’N and longitude 08°15–08°40’E	Degrees decimal minutes	13400	https://manisnet.org	Gazetteer: GeoNames (Makurdi Local Government Area; second-order administrative division; GeoNames ID 9485482) Potter_July_23
899	George Mason University	www.gmu.edu	Graham Matulis	gmatulis@gmu.edu		2023-12-13							Preserved specimen	Kamani, J., Apanaskevich, D. A., Gutiérrez, R., Nachum-Biala, Y., Baneth, G., & Harrus, S. (2017). Morphological and molecular identification of Rhipicephalus (Boophilus) microplus in Nigeria, West Africa: a threat to livestock health. Experimental & applied acarology, 73(2), 283–296. https://doi.org/10.1007/s10493-017-0177-z			Animalia	Arthropoda	Arachnida	Ixodida	Ixodidae	Amblyomma			Amblyomma spp.	Amblyomma spp.	US National Tick Collection		Morphology; DNA		Walker A, Bouattour A, Camicas JL, Estrada-Pena A, Horak IG, Latif AA, Pegram RG, Preston PM (2003) Ticks of domestic animals in Africa: a guide to identification of species. The University of Edinburgh, Edinburgh. Madder M (2012a) I-Spot key for the identification of R Boophilus females. http://www.ispot.org.uk/webkeys/keyintroduction.jsp?selectedKey=webkeys/Rhipicephalus%28Boophilus%29_females.…			April 2014 to March 2015		Nigeria	Bauchi			10	10.5		9.84327	10.3134	9.84327 10.31344	Decimal degrees	236600	https://manisnet.org	Gazetteer: GeoNames: Bauchi State; first-order administrative division; GeoNameID: 2347468_MatulisG_Oct2022
884	George Mason University	www.gmu.edu	Graham Matulis	gmatulis@gmu.edu		2023-12-13							Preserved specimen	Kamani, J., Apanaskevich, D. A., Gutiérrez, R., Nachum-Biala, Y., Baneth, G., & Harrus, S. (2017). Morphological and molecular identification of Rhipicephalus (Boophilus) microplus in Nigeria, West Africa: a threat to livestock health. Experimental & applied acarology, 73(2), 283–296. https://doi.org/10.1007/s10493-017-0177-z			Animalia	Arthropoda	Arachnida	Ixodida	Ixodidae	Amblyomma			Amblyomma spp.	Amblyomma spp.	US National Tick Collection		Morphology; DNA		Walker A, Bouattour A, Camicas JL, Estrada-Pena A, Horak IG, Latif AA, Pegram RG, Preston PM (2003) Ticks of domestic animals in Africa: a guide to identification of species. The University of Edinburgh, Edinburgh. Madder M (2012a) I-Spot key for the identification of R Boophilus females. http://www.ispot.org.uk/webkeys/keyintroduction.jsp?selectedKey=webkeys/Rhipicephalus%28Boophilus%29_females.…			April 2014 to March 2015		Nigeria	Plateau			9.75	9.16667		8.89212	9.92849	8.892120 9.928490	Decimal degrees	169300	https://manisnet.org	Gazetteer: GeoNames: Plateau State; first-order administrative division; GeoNameID: 2324828_MatulisG_Oct2022
872	George Mason University	www.gmu.edu	Graham Matulis	gmatulis@gmu.edu		2023-12-13							Preserved specimen	Kamani, J., Apanaskevich, D. A., Gutiérrez, R., Nachum-Biala, Y., Baneth, G., & Harrus, S. (2017). Morphological and molecular identification of Rhipicephalus (Boophilus) microplus in Nigeria, West Africa: a threat to livestock health. Experimental & applied acarology, 73(2), 283–296. https://doi.org/10.1007/s10493-017-0177-z			Animalia	Arthropoda	Arachnida	Ixodida	Ixodidae	Amblyomma			Amblyomma spp.	Amblyomma spp.	US National Tick Collection		Morphology; DNA		Walker A, Bouattour A, Camicas JL, Estrada-Pena A, Horak IG, Latif AA, Pegram RG, Preston PM (2003) Ticks of domestic animals in Africa: a guide to identification of species. The University of Edinburgh, Edinburgh. Madder M (2012a) I-Spot key for the identification of R Boophilus females. http://www.ispot.org.uk/webkeys/keyintroduction.jsp?selectedKey=webkeys/Rhipicephalus%28Boophilus%29_females.…			April 2014 to March 2015		Nigeria	Kano			8.5	11.5		8.51672	12.2001	8.516720 12.20012	Decimal degrees	122800	https://manisnet.org	Gazetteer: GeoNames: Kano State; first-order administrative division; GeoNameID: 2335196_MatulisG_Oct2022
856	George Mason University	www.gmu.edu	Graham Matulis	gmatulis@gmu.edu		2023-12-13							Preserved specimen	Kamani, J., Apanaskevich, D. A., Gutiérrez, R., Nachum-Biala, Y., Baneth, G., & Harrus, S. (2017). Morphological and molecular identification of Rhipicephalus (Boophilus) microplus in Nigeria, West Africa: a threat to livestock health. Experimental & applied acarology, 73(2), 283–296. https://doi.org/10.1007/s10493-017-0177-z			Animalia	Arthropoda	Arachnida	Ixodida	Ixodidae	Amblyomma			Amblyomma spp.	Amblyomma spp.	US National Tick Collection		Morphology; DNA		Walker A, Bouattour A, Camicas JL, Estrada-Pena A, Horak IG, Latif AA, Pegram RG, Preston PM (2003) Ticks of domestic animals in Africa: a guide to identification of species. The University of Edinburgh, Edinburgh. Madder M (2012a) I-Spot key for the identification of R Boophilus females. http://www.ispot.org.uk/webkeys/keyintroduction.jsp?selectedKey=webkeys/Rhipicephalus%28Boophilus%29_females.…			April 2014 to March 2015		Nigeria	Katsina			7.5	12.25		7.60063	12.9894	7.600630 12.989430	Decimal degrees	179800	https://manisnet.org	Gazetteer: GeoNames: Katsina State; first-order administrative division; GeoNameID: 2334797_MatulisG_Oct2022
844	George Mason University	www.gmu.edu	Graham Matulis	gmatulis@gmu.edu		2023-12-13							Preserved specimen	Kamani, J., Apanaskevich, D. A., Gutiérrez, R., Nachum-Biala, Y., Baneth, G., & Harrus, S. (2017). Morphological and molecular identification of Rhipicephalus (Boophilus) microplus in Nigeria, West Africa: a threat to livestock health. Experimental & applied acarology, 73(2), 283–296. https://doi.org/10.1007/s10493-017-0177-z			Animalia	Arthropoda	Arachnida	Ixodida	Ixodidae	Amblyomma			Amblyomma spp.	Amblyomma spp.	US National Tick Collection		Morphology; DNA		Walker A, Bouattour A, Camicas JL, Estrada-Pena A, Horak IG, Latif AA, Pegram RG, Preston PM (2003) Ticks of domestic animals in Africa: a guide to identification of species. The University of Edinburgh, Edinburgh. Madder M (2012a) I-Spot key for the identification of R Boophilus females. http://www.ispot.org.uk/webkeys/keyintroduction.jsp?selectedKey=webkeys/Rhipicephalus%28Boophilus%29_females.…			April 2014 to March 2015		Nigeria	Enugu			7.5	6.5		7.5022	6.44258	7.502200 6.442580	Decimal degrees	76100	https://manisnet.org	Gazetteer: GeoNames: Enugu State; first-order administrative division; GeoNameID: 2565344_MatulisG_Oct2022
832	George Mason University	www.gmu.edu	Graham Matulis	gmatulis@gmu.edu		2023-12-13							Preserved specimen	Kamani, J., Apanaskevich, D. A., Gutiérrez, R., Nachum-Biala, Y., Baneth, G., & Harrus, S. (2017). Morphological and molecular identification of Rhipicephalus (Boophilus) microplus in Nigeria, West Africa: a threat to livestock health. Experimental & applied acarology, 73(2), 283–296. https://doi.org/10.1007/s10493-017-0177-z			Animalia	Arthropoda	Arachnida	Ixodida	Ixodidae	Amblyomma			Amblyomma spp.	Amblyomma spp.	US National Tick Collection		Morphology; DNA		Walker A, Bouattour A, Camicas JL, Estrada-Pena A, Horak IG, Latif AA, Pegram RG, Preston PM (2003) Ticks of domestic animals in Africa: a guide to identification of species. The University of Edinburgh, Edinburgh. Madder M (2012a) I-Spot key for the identification of R Boophilus females. http://www.ispot.org.uk/webkeys/keyintroduction.jsp?selectedKey=webkeys/Rhipicephalus%28Boophilus%29_females.…			April 2014 to March 2015		Nigeria	Kaduna			7.75	10.3333		7.43828	10.7222	7.43828 10.72224	Decimal degrees	186900	https://manisnet.org	Gazetteer: GeoNames: Kaduna State; first-order administrative division; GeoNameID: 2335722_MatulisG_Oct2022
820	George Mason University	www.gmu.edu	Graham Matulis	gmatulis@gmu.edu		2023-12-13							Preserved specimen	Kamani, J., Apanaskevich, D. A., Gutiérrez, R., Nachum-Biala, Y., Baneth, G., & Harrus, S. (2017). Morphological and molecular identification of Rhipicephalus (Boophilus) microplus in Nigeria, West Africa: a threat to livestock health. Experimental & applied acarology, 73(2), 283–296. https://doi.org/10.1007/s10493-017-0177-z			Animalia	Arthropoda	Arachnida	Ixodida	Ixodidae	Amblyomma			Amblyomma spp.	Amblyomma spp.	US National Tick Collection		Morphology; DNA		Walker A, Bouattour A, Camicas JL, Estrada-Pena A, Horak IG, Latif AA, Pegram RG, Preston PM (2003) Ticks of domestic animals in Africa: a guide to identification of species. The University of Edinburgh, Edinburgh. Madder M (2012a) I-Spot key for the identification of R Boophilus females. http://www.ispot.org.uk/webkeys/keyintroduction.jsp?selectedKey=webkeys/Rhipicephalus%28Boophilus%29_females.…			April 2014 to March 2015		Nigeria	Rivers			6.82766	4.74974		7.0134	4.77742	7.013400 4.777420	Decimal degrees	111200	https://manisnet.org	Gazetteer: GeoNames: Rivers State; first-order administrative division; GeoNameID: 2324433_MatulisG_Oct2022
804	George Mason University	www.gmu.edu	Graham Matulis	gmatulis@gmu.edu		2023-12-13							Preserved specimen	Kamani, J., Apanaskevich, D. A., Gutiérrez, R., Nachum-Biala, Y., Baneth, G., & Harrus, S. (2017). Morphological and molecular identification of Rhipicephalus (Boophilus) microplus in Nigeria, West Africa: a threat to livestock health. Experimental & applied acarology, 73(2), 283–296. https://doi.org/10.1007/s10493-017-0177-z			Animalia	Arthropoda	Arachnida	Ixodida	Ixodidae	Amblyomma			Amblyomma spp.	Amblyomma spp.	US National Tick Collection		Morphology; DNA		Walker A, Bouattour A, Camicas JL, Estrada-Pena A, Horak IG, Latif AA, Pegram RG, Preston PM (2003) Ticks of domestic animals in Africa: a guide to identification of species. The University of Edinburgh, Edinburgh. Madder M (2012a) I-Spot key for the identification of R Boophilus females. http://www.ispot.org.uk/webkeys/keyintroduction.jsp?selectedKey=webkeys/Rhipicephalus%28Boophilus%29_females.…			April 2014 to March 2015		Nigeria	Ondo			5.08333	7.16667		5.19312	7.25256	5.193120 7.252560	Decimal degrees	142800	https://manisnet.org	Gazetteer: GeoNames: Ondo State; first-order administrative division; GeoNameID: 2326168_MatulisG_Oct2022
790	George Mason University	www.gmu.edu	Graham Matulis	gmatulis@gmu.edu		2023-12-13							Preserved specimen	Kamani, J., Apanaskevich, D. A., Gutiérrez, R., Nachum-Biala, Y., Baneth, G., & Harrus, S. (2017). Morphological and molecular identification of Rhipicephalus (Boophilus) microplus in Nigeria, West Africa: a threat to livestock health. Experimental & applied acarology, 73(2), 283–296. https://doi.org/10.1007/s10493-017-0177-z			Animalia	Arthropoda	Arachnida	Ixodida	Ixodidae	Amblyomma			Amblyomma spp.	Amblyomma spp.	US National Tick Collection		Morphology; DNA		Walker A, Bouattour A, Camicas JL, Estrada-Pena A, Horak IG, Latif AA, Pegram RG, Preston PM (2003) Ticks of domestic animals in Africa: a guide to identification of species. The University of Edinburgh, Edinburgh. Madder M (2012a) I-Spot key for the identification of R Boophilus females. http://www.ispot.org.uk/webkeys/keyintroduction.jsp?selectedKey=webkeys/Rhipicephalus%28Boophilus%29_females.…			April 2014 to March 2015		Nigeria	Kwara			5	8.5		4.55	8.5	4.55000 8.500000	Decimal degrees	252200	https://manisnet.org	Gazetteer: GeoNames: Kwara State; first-order administrative division; GeoNameID: 2332785_MatulisG_Oct2022
764	George Mason University	www.gmu.edu	Graham Matulis	gmatulis@gmu.edu		2023-12-13							Preserved specimen	Kamani, J., Apanaskevich, D. A., Gutiérrez, R., Nachum-Biala, Y., Baneth, G., & Harrus, S. (2017). Morphological and molecular identification of Rhipicephalus (Boophilus) microplus in Nigeria, West Africa: a threat to livestock health. Experimental & applied acarology, 73(2), 283–296. https://doi.org/10.1007/s10493-017-0177-z			Animalia	Arthropoda	Arachnida	Ixodida	Ixodidae	Amblyomma			Amblyomma spp.	Amblyomma spp.	US National Tick Collection		Morphology; DNA		Walker A, Bouattour A, Camicas JL, Estrada-Pena A, Horak IG, Latif AA, Pegram RG, Preston PM (2003) Ticks of domestic animals in Africa: a guide to identification of species. The University of Edinburgh, Edinburgh. Madder M (2012a) I-Spot key for the identification of R Boophilus females. http://www.ispot.org.uk/webkeys/keyintroduction.jsp?selectedKey=webkeys/Rhipicephalus%28Boophilus%29_females.…			April 2014 to March 2015		Nigeria	Ogun			3.58333	7		3.35	7.15	3.35000 7.150000	Decimal degrees	137600	https://manisnet.org	Gazetteer: GeoNames: Ogun State; first-order administrative division; GeoNameID: 2327546_MatulisG_Oct2022
588	George Mason University	www.gmu.edu	Graham Matulis	gmatulis@gmu.edu		2023-12-13							Preserved specimen	Kamani, J., Apanaskevich, D. A., Gutiérrez, R., Nachum-Biala, Y., Baneth, G., & Harrus, S. (2017). Morphological and molecular identification of Rhipicephalus (Boophilus) microplus in Nigeria, West Africa: a threat to livestock health. Experimental & applied acarology, 73(2), 283–296. https://doi.org/10.1007/s10493-017-0177-z			Animalia	Arthropoda	Arachnida	Ixodida	Ixodidae	Amblyomma			Amblyomma spp.	Amblyomma spp.	US National Tick Collection		Morphology; DNA		Walker A, Bouattour A, Camicas JL, Estrada-Pena A, Horak IG, Latif AA, Pegram RG, Preston PM (2003) Ticks of domestic animals in Africa: a guide to identification of species. The University of Edinburgh, Edinburgh. Madder M (2012a) I-Spot key for the identification of R Boophilus females. http://www.ispot.org.uk/webkeys/keyintroduction.jsp?selectedKey=webkeys/Rhipicephalus%28Boophilus%29_females.…			April 2014 to March 2015		Nigeria	Borno			13	11.5		13.1603	11.8464	13.16027 11.84644	Decimal degrees	255000	https://manisnet.org	Gazetteer: GeoNames: Borno State; first-order administrative division; GeoNameID: 2346794_MatulisG_Oct2022
477	George Mason University	www.gmu.edu	Graham Matulis	gmatulis@gmu.edu		2023-12-13							Preserved specimen	Kamani, J., Apanaskevich, D. A., Gutiérrez, R., Nachum-Biala, Y., Baneth, G., & Harrus, S. (2017). Morphological and molecular identification of Rhipicephalus (Boophilus) microplus in Nigeria, West Africa: a threat to livestock health. Experimental & applied acarology, 73(2), 283–296. https://doi.org/10.1007/s10493-017-0177-z			Animalia	Arthropoda	Arachnida	Ixodida	Ixodidae	Amblyomma			Amblyomma spp.	Amblyomma spp.	US National Tick Collection		Morphology; DNA		Walker A, Bouattour A, Camicas JL, Estrada-Pena A, Horak IG, Latif AA, Pegram RG, Preston PM (2003) Ticks of domestic animals in Africa: a guide to identification of species. The University of Edinburgh, Edinburgh. Madder M (2012a) I-Spot key for the identification of R Boophilus females. http://www.ispot.org.uk/webkeys/keyintroduction.jsp?selectedKey=webkeys/Rhipicephalus%28Boophilus%29_females.…			April 2014 to March 2015		Nigeria	Taraba			10.5	8		11.3667	8.88333	11.36667 8.88333	Decimal degrees	204000	https://manisnet.org	Gazetteer: GeoNames: Taraba State; first-order administrative division; GeoNameID: 2597366_MatulisG_Oct2022
3222	George Mason University	www.gmu.edu	Graham Matulis	gmatulis@gmu.edu		2023-12-13							Human observation	Parent, R. and Alogninouwa, T. (1984). Amelioration de la productivite de l'elevage en zone tropicale. Rev. Elev. Med. Vet. Pays trop., 37(3), 341-354.			Animalia	Arthropoda	Arachnida	Ixodida	Ixodidae	Amblyomma			Amblyomma spp.	Amblyomma spp.			Morphology; DNA							Senegal			Retba region	-17.2425	14.8478						8500	https://manisnet.org	Gazetteer:GeoNames; Périmètre de Reboisement du Lac Retba; Forest reserve; GeoNamesID; 2249440_LibertyW_Oct2022
3297	George Mason University	www.gmu.edu	Graham Matulis	gmatulis@gmu.edu		2023-12-13							Human observation	Simpson, J. (1913). Entomological research in British West Africa. IV. Sierra Leone. Bulletin of Entomological Research, 4(3), 151-190. doi:10.1017/S000748530004311X			Animalia	Arthropoda	Arachnida	Ixodida	Ixodidae	Amblyomma			Amblyomma spp.	Amblyomma spp.					No ID method given	1912-03-19	1912-09-25	19th March ... 25th September		Sierra Leone			Bewama	-11.5	8.5						207000	https://manisnet.org	Gazetteer; GeoNames (Republic of Sierra Leone; independent political entity; GeoNames ID 2403846) PotterA_Sep2023
3123	George Mason University	www.gmu.edu	Graham Matulis	gmatulis@gmu.edu		2023-12-13							Human observation	Myers, B.J., Kuntz, R.E., Kamara, J.A. (1973). Parasites and Commensals of Chimpanzees Captured in Sierra Leone, West Africa. Proceedings of the Helminthological Society of Washington 40(2): 298-299.			Animalia	Arthropoda	Arachnida	Ixodida	Ixodidae	Amblyomma			Amblyomma spp.	Amblyomma spp.	H. Hoogstraal and M. Kaiser		Morphology		No ID method given					Sierra Leone				-11.5	8.5						207000	https://manisnet.org	Gazetteer; GeoNames (Republic of Sierra Leone; independent political entity; GeoNames ID 2403846) PotterA_Sep2023
1716	George Mason University	www.gmu.edu	Graham Matulis	gmatulis@gmu.edu		2023-12-13							Preserved specimen	Dipeolu, O.O. (1976). The occurrence of ticks on a baby African elephant in Nigeria. E. Afr. Wildl. J., 14, 227.			Animalia	Arthropoda	Arachnida	Ixodida	Ixodidae	Amblyomma	tholloni	Neumann, 1899	Amblyomma tholloni	Amblyomma tholloni			Morphology; DNA		No ID method given			first week of October, 1974		Nigeria			Owo, southwest Nigeria, northern limit of forest zone	8	10						767500	https://manisnet.org	Gazetteer: GeoNames: Nigeria; independent political entity; GeoNameID: 2328926_MatulisG_Oct2022
172	George Mason University	www.gmu.edu	Abby Lilak	alilak@gmu.edu	4400 University Dr, Fairfax, VA 22030	2023-12-13						KC311540.1	Human observation	Lafri, I., Benredjem, W., Neffah-Baaziz, F., Lalout, R., Abdelouahed, K., Gassen, B., ... & Bitam, I. (2018). Inventory and update on argasid ticks and associated pathogens in Algeria. New Microbes and New Infections, 23, 110-114.			Animalia	Arthropoda	Arachnida	Ixodida	Argasidae	Carios	erraticus	Lucas, 1849	Ornithodoros erraticus	Carios erraticus			Morphology; DNA		Keys from Estrada Pena and Bouattour 2004			May 2012 to October 2015		Algeria		El Tarf		8.16667	36.75		8Deg18'05"0E	36Deg42"02"N	36Deg42"02"N 8Deg18'05"0E	Degrees minutes seconds	8500	https://manisnet.org	Gazetteer (GeoNames; El Tarf; first-order admin division; GeoNames ID: 2497322)_PecorD_Jun2023
3308	George Mason University	www.gmu.edu	Graham Matulis	gmatulis@gmu.edu		2023-12-13							Human observation	Simpson, J. (1913). Entomological research in British West Africa. IV. Sierra Leone. Bulletin of Entomological Research, 4(3), 151-190. doi:10.1017/S000748530004311X			Animalia	Arthropoda	Arachnida	Ixodida	Ixodidae	Amblyomma	tholloni	Neumann, 1899	Amblyomma tholloni	Amblyomma tholloni					No ID method given	1912-03-19	1912-09-25	19th March ... 25th September		Sierra Leone			Katanta	-11.5	8.5						207000	https://manisnet.org	Gazetteer; GeoNames (Republic of Sierra Leone; independent political entity; GeoNames ID 2403846) PotterA_Sep2023
3492	George Mason University	www.gmu.edu	Graham Matulis	gmatulis@gmu.edu		2023-12-13							Preserved specimen	Ugochukwu, E.I. and Apeh, A.O. (1985). Prevalence of ectoparasites of small ruminants in Nsukka, Nigeria. Int. J. Zoon., 12, 313-317			Animalia	Arthropoda	Arachnida	Ixodida	Ixodidae	Amblyomma	variegatum	(Fabricius, 1794)	Amblyomma variegatum	Amblyomma variegatum			Morphology; DNA		Keys not given			January 1983 to December 1983		Nigeria			Nsukka	7.34801	6.85329						26900	https://manisnet.org	Gazetteer: GeoNames: Nsukka; second-order administrative division; GeoNameID: 8659738_MatulisG_Oct2022
3483	George Mason University	www.gmu.edu	Graham Matulis	gmatulis@gmu.edu		2023-12-13							Preserved specimen	Ugbomoiko, U.S. and Obiamiwe, B.A. (1991). Distribution and incidence of ectoparasites on small mammals in a rainforest belt of Southern Nigeria. Angew. Parasitol., 32, 143-148.			Animalia	Arthropoda	Arachnida	Ixodida	Ixodidae	Amblyomma	variegatum	(Fabricius, 1794)	Amblyomma variegatum	Amblyomma variegatum			Morphology; DNA		Ikeme, M.M. (1976): The diagnostic characteristic and host distribution of the larval of some economically important ticks in Nigeria. - Nig. J. Entomol. (1&2): 69-81. Chandler, A.C.; Read, C.P. (1961): Introduction to Parasitology (10th ed.) New York, London (John Wiley and Sons Inc.).			October 1986 - September 1987		Nigeria	Edo	Esan	Ekpoma	6.14029	6.743						23700	https://manisnet.org	Gazetteer: GeoNames: Ekpoma; seat of a second-order administrative division; GeoNameID: 2343641_MatulisG_Oct2022
3482	George Mason University	www.gmu.edu	Graham Matulis	gmatulis@gmu.edu		2023-12-13							Preserved specimen	Ugbomoiko, U.S. and Obiamiwe, B.A. (1991). Distribution and incidence of ectoparasites on small mammals in a rainforest belt of Southern Nigeria. Angew. Parasitol., 32, 143-148.			Animalia	Arthropoda	Arachnida	Ixodida	Ixodidae	Amblyomma	variegatum	(Fabricius, 1794)	Amblyomma variegatum	Amblyomma variegatum			Morphology; DNA		Ikeme, M.M. (1976): The diagnostic characteristic and host distribution of the larval of some economically important ticks in Nigeria. - Nig. J. Entomol. (1&2): 69-81. Chandler, A.C.; Read, C.P. (1961): Introduction to Parasitology (10th ed.) New York, London (John Wiley and Sons Inc.).			October 1986 - September 1987		Nigeria	Edo	Esan	Ekpoma	6.14029	6.743						23700	https://manisnet.org	Gazetteer: GeoNames: Ekpoma; seat of a second-order administrative division; GeoNameID: 2343641_MatulisG_Oct2022
3481	George Mason University	www.gmu.edu	Graham Matulis	gmatulis@gmu.edu		2023-12-13							Preserved specimen	Ugbomoiko, U.S. and Obiamiwe, B.A. (1991). Distribution and incidence of ectoparasites on small mammals in a rainforest belt of Southern Nigeria. Angew. Parasitol., 32, 143-148.			Animalia	Arthropoda	Arachnida	Ixodida	Ixodidae	Amblyomma	variegatum	(Fabricius, 1794)	Amblyomma variegatum	Amblyomma variegatum			Morphology; DNA		Ikeme, M.M. (1976): The diagnostic characteristic and host distribution of the larval of some economically important ticks in Nigeria. - Nig. J. Entomol. (1&2): 69-81. Chandler, A.C.; Read, C.P. (1961): Introduction to Parasitology (10th ed.) New York, London (John Wiley and Sons Inc.).			October 1986 - September 1987		Nigeria	Edo	Esan	Ekpoma	6.14029	6.743						23700	https://manisnet.org	Gazetteer: GeoNames: Ekpoma; seat of a second-order administrative division; GeoNameID: 2343641_MatulisG_Oct2022
3480	George Mason University	www.gmu.edu	Graham Matulis	gmatulis@gmu.edu		2023-12-13							Preserved specimen	Ugbomoiko, U.S. and Obiamiwe, B.A. (1991). Distribution and incidence of ectoparasites on small mammals in a rainforest belt of Southern Nigeria. Angew. Parasitol., 32, 143-148.			Animalia	Arthropoda	Arachnida	Ixodida	Ixodidae	Amblyomma	variegatum	(Fabricius, 1794)	Amblyomma variegatum	Amblyomma variegatum			Morphology; DNA		Ikeme, M.M. (1976): The diagnostic characteristic and host distribution of the larval of some economically important ticks in Nigeria. - Nig. J. Entomol. (1&2): 69-81. Chandler, A.C.; Read, C.P. (1961): Introduction to Parasitology (10th ed.) New York, London (John Wiley and Sons Inc.).			October 1986 - September 1987		Nigeria	Edo	Esan	Ekpoma	6.14029	6.743						23700	https://manisnet.org	Gazetteer: GeoNames: Ekpoma; seat of a second-order administrative division; GeoNameID: 2343641_MatulisG_Oct2022
3479	George Mason University	www.gmu.edu	Graham Matulis	gmatulis@gmu.edu		2023-12-13							Preserved specimen	Ugbomoiko, U.S. and Obiamiwe, B.A. (1991). Distribution and incidence of ectoparasites on small mammals in a rainforest belt of Southern Nigeria. Angew. Parasitol., 32, 143-148.			Animalia	Arthropoda	Arachnida	Ixodida	Ixodidae	Amblyomma	variegatum	(Fabricius, 1794)	Amblyomma variegatum	Amblyomma variegatum			Morphology; DNA		Ikeme, M.M. (1976): The diagnostic characteristic and host distribution of the larval of some economically important ticks in Nigeria. - Nig. J. Entomol. (1&2): 69-81. Chandler, A.C.; Read, C.P. (1961): Introduction to Parasitology (10th ed.) New York, London (John Wiley and Sons Inc.).			October 1986 - September 1987		Nigeria	Edo	Esan	Ekpoma	6.14029	6.743						23700	https://manisnet.org	Gazetteer: GeoNames: Ekpoma; seat of a second-order administrative division; GeoNameID: 2343641_MatulisG_Oct2022
3478	George Mason University	www.gmu.edu	Graham Matulis	gmatulis@gmu.edu		2023-12-13							Preserved specimen	Ugbomoiko, U.S. and Obiamiwe, B.A. (1991). Distribution and incidence of ectoparasites on small mammals in a rainforest belt of Southern Nigeria. Angew. Parasitol., 32, 143-148.			Animalia	Arthropoda	Arachnida	Ixodida	Ixodidae	Amblyomma	variegatum	(Fabricius, 1794)	Amblyomma variegatum	Amblyomma variegatum			Morphology; DNA		Ikeme, M.M. (1976): The diagnostic characteristic and host distribution of the larval of some economically important ticks in Nigeria. - Nig. J. Entomol. (1&2): 69-81. Chandler, A.C.; Read, C.P. (1961): Introduction to Parasitology (10th ed.) New York, London (John Wiley and Sons Inc.).			October 1986 - September 1987		Nigeria	Edo	Esan	Ekpoma	6.14029	6.743						23700	https://manisnet.org	Gazetteer: GeoNames: Ekpoma; seat of a second-order administrative division; GeoNameID: 2343641_MatulisG_Oct2022
3477	George Mason University	www.gmu.edu	Graham Matulis	gmatulis@gmu.edu		2023-12-13							Preserved specimen	Ugbomoiko, U.S. and Obiamiwe, B.A. (1991). Distribution and incidence of ectoparasites on small mammals in a rainforest belt of Southern Nigeria. Angew. Parasitol., 32, 143-148.			Animalia	Arthropoda	Arachnida	Ixodida	Ixodidae	Amblyomma	variegatum	(Fabricius, 1794)	Amblyomma variegatum	Amblyomma variegatum			Morphology; DNA		Ikeme, M.M. (1976): The diagnostic characteristic and host distribution of the larval of some economically important ticks in Nigeria. - Nig. J. Entomol. (1&2): 69-81. Chandler, A.C.; Read, C.P. (1961): Introduction to Parasitology (10th ed.) New York, London (John Wiley and Sons Inc.).			October 1986 - September 1987		Nigeria	Edo	Esan	Ekpoma	6.14029	6.743						23700	https://manisnet.org	Gazetteer: GeoNames: Ekpoma; seat of a second-order administrative division; GeoNameID: 2343641_MatulisG_Oct2022
3476	George Mason University	www.gmu.edu	Graham Matulis	gmatulis@gmu.edu		2023-12-13							Preserved specimen	Ugbomoiko, U.S. and Obiamiwe, B.A. (1991). Distribution and incidence of ectoparasites on small mammals in a rainforest belt of Southern Nigeria. Angew. Parasitol., 32, 143-148.			Animalia	Arthropoda	Arachnida	Ixodida	Ixodidae	Amblyomma	variegatum	(Fabricius, 1794)	Amblyomma variegatum	Amblyomma variegatum			Morphology; DNA		Ikeme, M.M. (1976): The diagnostic characteristic and host distribution of the larval of some economically important ticks in Nigeria. - Nig. J. Entomol. (1&2): 69-81. Chandler, A.C.; Read, C.P. (1961): Introduction to Parasitology (10th ed.) New York, London (John Wiley and Sons Inc.).			October 1986 - September 1987		Nigeria	Edo	Esan	Ekpoma	6.14029	6.743						23700	https://manisnet.org	Gazetteer: GeoNames (Esan West; second-order administrative division; GeoNames ID 8636766) PotterA_Aug2023
1409	George Mason University	www.gmu.edu	Graham Matulis	gmatulis@gmu.edu		2023-12-13							Human observation	Baylet, R.J. and Gilbert-Desvallons, Y. (1958). Syndromes pseudo-grippaux a Dakar fievre Q. Revue de medecine navale, 13(3), 289-295.			Animalia	Arthropoda	Arachnida	Ixodida	Ixodidae	Amblyomma			Amblyomma spp.	Amblyomma spp.			Morphology; DNA		Baylet, 1958					Senegal	Dakar	Dakar	Dakar	-17.4441	14.6937						11000	https://manisnet.org	Gazetteer:GeoNames; Dakar; capital of a political entity; GeoNamesID; 2253354_LibertyW_Oct2022
3449	George Mason University	www.gmu.edu	Graham Matulis	gmatulis@gmu.edu		2023-12-13							Human observation	Sylla, M., Molez, J.F., Cornet, J.P., Mondet, B. and Camicas, J.L. (2006). Les tiques (Acari: Ixodida) du Senegal: Frequence des hotes repertories, dynamique saisonniere et chorologie d'Amblyomma (Xiphiastor) variegatum (Fabricus, 1794). Acarologia, 47(1-2), 13-23.			Animalia	Arthropoda	Arachnida	Ixodida	Ixodidae	Amblyomma	variegatum	(Fabricius, 1794)	Amblyomma variegatum	Amblyomma variegatum			Morphology; DNA							Senegal				-14.25	14.5						388100	https://manisnet.org	Gazetteer:GeoNames; Republic of Senegal; Independent political entity; GeoNamesID; 2245662_LibertyW_Oct2022
3448	George Mason University	www.gmu.edu	Graham Matulis	gmatulis@gmu.edu		2023-12-13							Human observation	Sylla, M., Molez, J.F., Cornet, J.P., Mondet, B. and Camicas, J.L. (2006). Les tiques (Acari: Ixodida) du Senegal: Frequence des hotes repertories, dynamique saisonniere et chorologie d'Amblyomma (Xiphiastor) variegatum (Fabricus, 1794). Acarologia, 47(1-2), 13-23.			Animalia	Arthropoda	Arachnida	Ixodida	Ixodidae	Amblyomma	variegatum	(Fabricius, 1794)	Amblyomma variegatum	Amblyomma variegatum			Morphology; DNA							Senegal				-14.25	14.5						388100	https://manisnet.org	Gazetteer:GeoNames; Republic of Senegal; Independent political entity; GeoNamesID; 2245662_LibertyW_Oct2022
3447	George Mason University	www.gmu.edu	Graham Matulis	gmatulis@gmu.edu		2023-12-13							Human observation	Sylla, M., Molez, J.F., Cornet, J.P., Mondet, B. and Camicas, J.L. (2006). Les tiques (Acari: Ixodida) du Senegal: Frequence des hotes repertories, dynamique saisonniere et chorologie d'Amblyomma (Xiphiastor) variegatum (Fabricus, 1794). Acarologia, 47(1-2), 13-23.			Animalia	Arthropoda	Arachnida	Ixodida	Ixodidae	Amblyomma	variegatum	(Fabricius, 1794)	Amblyomma variegatum	Amblyomma variegatum			Morphology; DNA							Senegal				-14.25	14.5						388100	https://manisnet.org	Gazetteer:GeoNames; Republic of Senegal; Independent political entity; GeoNamesID; 2245662_LibertyW_Oct2022
3446	George Mason University	www.gmu.edu	Graham Matulis	gmatulis@gmu.edu		2023-12-13							Human observation	Sylla, M., Molez, J.F., Cornet, J.P., Mondet, B. and Camicas, J.L. (2006). Les tiques (Acari: Ixodida) du Senegal: Frequence des hotes repertories, dynamique saisonniere et chorologie d'Amblyomma (Xiphiastor) variegatum (Fabricus, 1794). Acarologia, 47(1-2), 13-23.			Animalia	Arthropoda	Arachnida	Ixodida	Ixodidae	Amblyomma	variegatum	(Fabricius, 1794)	Amblyomma variegatum	Amblyomma variegatum			Morphology; DNA							Senegal				-14.25	14.5						388100	https://manisnet.org	Gazetteer:GeoNames; Republic of Senegal; Independent political entity; GeoNamesID; 2245662_LibertyW_Oct2022
3445	George Mason University	www.gmu.edu	Graham Matulis	gmatulis@gmu.edu		2023-12-13							Human observation	Sylla, M., Molez, J.F., Cornet, J.P., Mondet, B. and Camicas, J.L. (2006). Les tiques (Acari: Ixodida) du Senegal: Frequence des hotes repertories, dynamique saisonniere et chorologie d'Amblyomma (Xiphiastor) variegatum (Fabricus, 1794). Acarologia, 47(1-2), 13-23.			Animalia	Arthropoda	Arachnida	Ixodida	Ixodidae	Amblyomma	variegatum	(Fabricius, 1794)	Amblyomma variegatum	Amblyomma variegatum			Morphology; DNA							Senegal				-14.25	14.5						388100	https://manisnet.org	Gazetteer:GeoNames; Republic of Senegal; Independent political entity; GeoNamesID; 2245662_LibertyW_Oct2022
3444	George Mason University	www.gmu.edu	Graham Matulis	gmatulis@gmu.edu		2023-12-13							Human observation	Sylla, M., Molez, J.F., Cornet, J.P., Mondet, B. and Camicas, J.L. (2006). Les tiques (Acari: Ixodida) du Senegal: Frequence des hotes repertories, dynamique saisonniere et chorologie d'Amblyomma (Xiphiastor) variegatum (Fabricus, 1794). Acarologia, 47(1-2), 13-23.			Animalia	Arthropoda	Arachnida	Ixodida	Ixodidae	Amblyomma	variegatum	(Fabricius, 1794)	Amblyomma variegatum	Amblyomma variegatum			Morphology; DNA							Senegal				-14.25	14.5						388100	https://manisnet.org	Gazetteer:GeoNames; Republic of Senegal; Independent political entity; GeoNamesID; 2245662_LibertyW_Oct2022
3443	George Mason University	www.gmu.edu	Graham Matulis	gmatulis@gmu.edu		2023-12-13							Human observation	Sylla, M., Molez, J.F., Cornet, J.P., Mondet, B. and Camicas, J.L. (2006). Les tiques (Acari: Ixodida) du Senegal: Frequence des hotes repertories, dynamique saisonniere et chorologie d'Amblyomma (Xiphiastor) variegatum (Fabricus, 1794). Acarologia, 47(1-2), 13-23.			Animalia	Arthropoda	Arachnida	Ixodida	Ixodidae	Amblyomma	variegatum	(Fabricius, 1794)	Amblyomma variegatum	Amblyomma variegatum			Morphology; DNA							Senegal				-14.25	14.5						388100	https://manisnet.org	Gazetteer:GeoNames; Republic of Senegal; Independent political entity; GeoNamesID; 2245662_LibertyW_Oct2022
3442	George Mason University	www.gmu.edu	Graham Matulis	gmatulis@gmu.edu		2023-12-13							Human observation	Sylla, M., Molez, J.F., Cornet, J.P., Mondet, B. and Camicas, J.L. (2006). Les tiques (Acari: Ixodida) du Senegal: Frequence des hotes repertories, dynamique saisonniere et chorologie d'Amblyomma (Xiphiastor) variegatum (Fabricus, 1794). Acarologia, 47(1-2), 13-23.			Animalia	Arthropoda	Arachnida	Ixodida	Ixodidae	Amblyomma	variegatum	(Fabricius, 1794)	Amblyomma variegatum	Amblyomma variegatum			Morphology; DNA							Senegal				-14.25	14.5						388100	https://manisnet.org	Gazetteer:GeoNames; Republic of Senegal; Independent political entity; GeoNamesID; 2245662_LibertyW_Oct2022
3441	George Mason University	www.gmu.edu	Graham Matulis	gmatulis@gmu.edu		2023-12-13							Human observation	Sylla, M., Molez, J.F., Cornet, J.P., Mondet, B. and Camicas, J.L. (2006). Les tiques (Acari: Ixodida) du Senegal: Frequence des hotes repertories, dynamique saisonniere et chorologie d'Amblyomma (Xiphiastor) variegatum (Fabricus, 1794). Acarologia, 47(1-2), 13-23.			Animalia	Arthropoda	Arachnida	Ixodida	Ixodidae	Amblyomma	variegatum	(Fabricius, 1794)	Amblyomma variegatum	Amblyomma variegatum			Morphology; DNA							Senegal				-14.25	14.5						388100	https://manisnet.org	Gazetteer:GeoNames; Republic of Senegal; Independent political entity; GeoNamesID; 2245662_LibertyW_Oct2022
3440	George Mason University	www.gmu.edu	Graham Matulis	gmatulis@gmu.edu		2023-12-13							Human observation	Sylla, M., Molez, J.F., Cornet, J.P., Mondet, B. and Camicas, J.L. (2006). Les tiques (Acari: Ixodida) du Senegal: Frequence des hotes repertories, dynamique saisonniere et chorologie d'Amblyomma (Xiphiastor) variegatum (Fabricus, 1794). Acarologia, 47(1-2), 13-23.			Animalia	Arthropoda	Arachnida	Ixodida	Ixodidae	Amblyomma	variegatum	(Fabricius, 1794)	Amblyomma variegatum	Amblyomma variegatum			Morphology; DNA							Senegal				-14.25	14.5						388100	https://manisnet.org	Gazetteer:GeoNames; Republic of Senegal; Independent political entity; GeoNamesID; 2245662_LibertyW_Oct2022
3439	George Mason University	www.gmu.edu	Graham Matulis	gmatulis@gmu.edu		2023-12-13							Human observation	Sylla, M., Molez, J.F., Cornet, J.P., Mondet, B. and Camicas, J.L. (2006). Les tiques (Acari: Ixodida) du Senegal: Frequence des hotes repertories, dynamique saisonniere et chorologie d'Amblyomma (Xiphiastor) variegatum (Fabricus, 1794). Acarologia, 47(1-2), 13-23.			Animalia	Arthropoda	Arachnida	Ixodida	Ixodidae	Amblyomma	variegatum	(Fabricius, 1794)	Amblyomma variegatum	Amblyomma variegatum			Morphology; DNA							Senegal				-14.25	14.5						388100	https://manisnet.org	Gazetteer:GeoNames; Republic of Senegal; Independent political entity; GeoNamesID; 2245662_LibertyW_Oct2022
3438	George Mason University	www.gmu.edu	Graham Matulis	gmatulis@gmu.edu		2023-12-13							Human observation	Sylla, M., Molez, J.F., Cornet, J.P., Mondet, B. and Camicas, J.L. (2006). Les tiques (Acari: Ixodida) du Senegal: Frequence des hotes repertories, dynamique saisonniere et chorologie d'Amblyomma (Xiphiastor) variegatum (Fabricus, 1794). Acarologia, 47(1-2), 13-23.			Animalia	Arthropoda	Arachnida	Ixodida	Ixodidae	Amblyomma	variegatum	(Fabricius, 1794)	Amblyomma variegatum	Amblyomma variegatum			Morphology; DNA							Senegal				-14.25	14.5						388100	https://manisnet.org	Gazetteer:GeoNames; Republic of Senegal; Independent political entity; GeoNamesID; 2245662_LibertyW_Oct2022
3437	George Mason University	www.gmu.edu	Graham Matulis	gmatulis@gmu.edu		2023-12-13							Human observation	Sylla, M., Molez, J.F., Cornet, J.P., Mondet, B. and Camicas, J.L. (2006). Les tiques (Acari: Ixodida) du Senegal: Frequence des hotes repertories, dynamique saisonniere et chorologie d'Amblyomma (Xiphiastor) variegatum (Fabricus, 1794). Acarologia, 47(1-2), 13-23.			Animalia	Arthropoda	Arachnida	Ixodida	Ixodidae	Amblyomma	variegatum	(Fabricius, 1794)	Amblyomma variegatum	Amblyomma variegatum			Morphology; DNA							Senegal				-14.25	14.5						388100	https://manisnet.org	Gazetteer:GeoNames; Republic of Senegal; Independent political entity; GeoNamesID; 2245662_LibertyW_Oct2022
3436	George Mason University	www.gmu.edu	Graham Matulis	gmatulis@gmu.edu		2023-12-13							Human observation	Sylla, M., Molez, J.F., Cornet, J.P., Mondet, B. and Camicas, J.L. (2006). Les tiques (Acari: Ixodida) du Senegal: Frequence des hotes repertories, dynamique saisonniere et chorologie d'Amblyomma (Xiphiastor) variegatum (Fabricus, 1794). Acarologia, 47(1-2), 13-23.			Animalia	Arthropoda	Arachnida	Ixodida	Ixodidae	Amblyomma	variegatum	(Fabricius, 1794)	Amblyomma variegatum	Amblyomma variegatum			Morphology; DNA							Senegal				-14.25	14.5						388100	https://manisnet.org	Gazetteer:GeoNames; Republic of Senegal; Independent political entity; GeoNamesID; 2245662_LibertyW_Oct2022
3435	George Mason University	www.gmu.edu	Graham Matulis	gmatulis@gmu.edu		2023-12-13							Human observation	Sylla, M., Molez, J.F., Cornet, J.P., Mondet, B. and Camicas, J.L. (2006). Les tiques (Acari: Ixodida) du Senegal: Frequence des hotes repertories, dynamique saisonniere et chorologie d'Amblyomma (Xiphiastor) variegatum (Fabricus, 1794). Acarologia, 47(1-2), 13-23.			Animalia	Arthropoda	Arachnida	Ixodida	Ixodidae	Amblyomma	variegatum	(Fabricius, 1794)	Amblyomma variegatum	Amblyomma variegatum			Morphology; DNA							Senegal				-14.25	14.5						388100	https://manisnet.org	Gazetteer:GeoNames; Republic of Senegal; Independent political entity; GeoNamesID; 2245662_LibertyW_Oct2022
3434	George Mason University	www.gmu.edu	Graham Matulis	gmatulis@gmu.edu		2023-12-13							Human observation	Sylla, M., Molez, J.F., Cornet, J.P., Mondet, B. and Camicas, J.L. (2006). Les tiques (Acari: Ixodida) du Senegal: Frequence des hotes repertories, dynamique saisonniere et chorologie d'Amblyomma (Xiphiastor) variegatum (Fabricus, 1794). Acarologia, 47(1-2), 13-23.			Animalia	Arthropoda	Arachnida	Ixodida	Ixodidae	Amblyomma	variegatum	(Fabricius, 1794)	Amblyomma variegatum	Amblyomma variegatum			Morphology; DNA							Senegal				-14.25	14.5						388100	https://manisnet.org	Gazetteer:GeoNames; Republic of Senegal; Independent political entity; GeoNamesID; 2245662_LibertyW_Oct2022
3433	George Mason University	www.gmu.edu	Graham Matulis	gmatulis@gmu.edu		2023-12-13							Human observation	Sylla, M., Molez, J.F., Cornet, J.P., Mondet, B. and Camicas, J.L. (2006). Les tiques (Acari: Ixodida) du Senegal: Frequence des hotes repertories, dynamique saisonniere et chorologie d'Amblyomma (Xiphiastor) variegatum (Fabricus, 1794). Acarologia, 47(1-2), 13-23.			Animalia	Arthropoda	Arachnida	Ixodida	Ixodidae	Amblyomma	variegatum	(Fabricius, 1794)	Amblyomma variegatum	Amblyomma variegatum			Morphology; DNA							Senegal				-14.25	14.5						388100	https://manisnet.org	Gazetteer:GeoNames; Republic of Senegal; Independent political entity; GeoNamesID; 2245662_LibertyW_Oct2022
3432	George Mason University	www.gmu.edu	Graham Matulis	gmatulis@gmu.edu		2023-12-13							Human observation	Sylla, M., Molez, J.F., Cornet, J.P., Mondet, B. and Camicas, J.L. (2006). Les tiques (Acari: Ixodida) du Senegal: Frequence des hotes repertories, dynamique saisonniere et chorologie d'Amblyomma (Xiphiastor) variegatum (Fabricus, 1794). Acarologia, 47(1-2), 13-23.			Animalia	Arthropoda	Arachnida	Ixodida	Ixodidae	Amblyomma	variegatum	(Fabricius, 1794)	Amblyomma variegatum	Amblyomma variegatum			Morphology; DNA							Senegal				-14.25	14.5						388100	https://manisnet.org	Gazetteer:GeoNames; Republic of Senegal; Independent political entity; GeoNamesID; 2245662_LibertyW_Oct2022
3431	George Mason University	www.gmu.edu	Graham Matulis	gmatulis@gmu.edu		2023-12-13							Human observation	Sylla, M., Molez, J.F., Cornet, J.P., Mondet, B. and Camicas, J.L. (2006). Les tiques (Acari: Ixodida) du Senegal: Frequence des hotes repertories, dynamique saisonniere et chorologie d'Amblyomma (Xiphiastor) variegatum (Fabricus, 1794). Acarologia, 47(1-2), 13-23.			Animalia	Arthropoda	Arachnida	Ixodida	Ixodidae	Amblyomma	variegatum	(Fabricius, 1794)	Amblyomma variegatum	Amblyomma variegatum			Morphology; DNA							Senegal				-14.25	14.5						388100	https://manisnet.org	Gazetteer:GeoNames; Republic of Senegal; Independent political entity; GeoNamesID; 2245662_LibertyW_Oct2022
3430	George Mason University	www.gmu.edu	Graham Matulis	gmatulis@gmu.edu		2023-12-13							Human observation	Sylla, M., Molez, J.F., Cornet, J.P., Mondet, B. and Camicas, J.L. (2006). Les tiques (Acari: Ixodida) du Senegal: Frequence des hotes repertories, dynamique saisonniere et chorologie d'Amblyomma (Xiphiastor) variegatum (Fabricus, 1794). Acarologia, 47(1-2), 13-23.			Animalia	Arthropoda	Arachnida	Ixodida	Ixodidae	Amblyomma	variegatum	(Fabricius, 1794)	Amblyomma variegatum	Amblyomma variegatum			Morphology; DNA							Senegal				-14.25	14.5						388100	https://manisnet.org	Gazetteer:GeoNames; Republic of Senegal; Independent political entity; GeoNamesID; 2245662_LibertyW_Oct2022
3429	George Mason University	www.gmu.edu	Graham Matulis	gmatulis@gmu.edu		2023-12-13							Human observation	Sylla, M., Molez, J.F., Cornet, J.P., Mondet, B. and Camicas, J.L. (2006). Les tiques (Acari: Ixodida) du Senegal: Frequence des hotes repertories, dynamique saisonniere et chorologie d'Amblyomma (Xiphiastor) variegatum (Fabricus, 1794). Acarologia, 47(1-2), 13-23.			Animalia	Arthropoda	Arachnida	Ixodida	Ixodidae	Amblyomma	variegatum	(Fabricius, 1794)	Amblyomma variegatum	Amblyomma variegatum			Morphology; DNA							Senegal				-14.25	14.5						388100	https://manisnet.org	Gazetteer:GeoNames; Republic of Senegal; Independent political entity; GeoNamesID; 2245662_LibertyW_Oct2022
3428	George Mason University	www.gmu.edu	Graham Matulis	gmatulis@gmu.edu		2023-12-13							Human observation	Sylla, M., Molez, J.F., Cornet, J.P., Mondet, B. and Camicas, J.L. (2006). Les tiques (Acari: Ixodida) du Senegal: Frequence des hotes repertories, dynamique saisonniere et chorologie d'Amblyomma (Xiphiastor) variegatum (Fabricus, 1794). Acarologia, 47(1-2), 13-23.			Animalia	Arthropoda	Arachnida	Ixodida	Ixodidae	Amblyomma	variegatum	(Fabricius, 1794)	Amblyomma variegatum	Amblyomma variegatum			Morphology; DNA							Senegal				-14.25	14.5						388100	https://manisnet.org	Gazetteer:GeoNames; Republic of Senegal; Independent political entity; GeoNamesID; 2245662_LibertyW_Oct2022
3427	George Mason University	www.gmu.edu	Graham Matulis	gmatulis@gmu.edu		2023-12-13							Human observation	Sylla, M., Molez, J.F., Cornet, J.P., Mondet, B. and Camicas, J.L. (2006). Les tiques (Acari: Ixodida) du Senegal: Frequence des hotes repertories, dynamique saisonniere et chorologie d'Amblyomma (Xiphiastor) variegatum (Fabricus, 1794). Acarologia, 47(1-2), 13-23.			Animalia	Arthropoda	Arachnida	Ixodida	Ixodidae	Amblyomma	variegatum	(Fabricius, 1794)	Amblyomma variegatum	Amblyomma variegatum			Morphology; DNA							Senegal				-14.25	14.5						388100	https://manisnet.org	Gazetteer:GeoNames; Republic of Senegal; Independent political entity; GeoNamesID; 2245662_LibertyW_Oct2022
3426	George Mason University	www.gmu.edu	Graham Matulis	gmatulis@gmu.edu		2023-12-13							Human observation	Sylla, M., Molez, J.F., Cornet, J.P., Mondet, B. and Camicas, J.L. (2006). Les tiques (Acari: Ixodida) du Senegal: Frequence des hotes repertories, dynamique saisonniere et chorologie d'Amblyomma (Xiphiastor) variegatum (Fabricus, 1794). Acarologia, 47(1-2), 13-23.			Animalia	Arthropoda	Arachnida	Ixodida	Ixodidae	Amblyomma	variegatum	(Fabricius, 1794)	Amblyomma variegatum	Amblyomma variegatum			Morphology; DNA							Senegal				-14.25	14.5						388100	https://manisnet.org	Gazetteer:GeoNames; Republic of Senegal; Independent political entity; GeoNamesID; 2245662_LibertyW_Oct2022
3425	George Mason University	www.gmu.edu	Graham Matulis	gmatulis@gmu.edu		2023-12-13							Human observation	Sylla, M., Molez, J.F., Cornet, J.P., Mondet, B. and Camicas, J.L. (2006). Les tiques (Acari: Ixodida) du Senegal: Frequence des hotes repertories, dynamique saisonniere et chorologie d'Amblyomma (Xiphiastor) variegatum (Fabricus, 1794). Acarologia, 47(1-2), 13-23.			Animalia	Arthropoda	Arachnida	Ixodida	Ixodidae	Amblyomma	variegatum	(Fabricius, 1794)	Amblyomma variegatum	Amblyomma variegatum			Morphology; DNA							Senegal				-14.25	14.5						388100	https://manisnet.org	Gazetteer:GeoNames; Republic of Senegal; Independent political entity; GeoNamesID; 2245662_LibertyW_Oct2022
3424	George Mason University	www.gmu.edu	Graham Matulis	gmatulis@gmu.edu		2023-12-13							Human observation	Sylla, M., Molez, J.F., Cornet, J.P., Mondet, B. and Camicas, J.L. (2006). Les tiques (Acari: Ixodida) du Senegal: Frequence des hotes repertories, dynamique saisonniere et chorologie d'Amblyomma (Xiphiastor) variegatum (Fabricus, 1794). Acarologia, 47(1-2), 13-23.			Animalia	Arthropoda	Arachnida	Ixodida	Ixodidae	Amblyomma	variegatum	(Fabricius, 1794)	Amblyomma variegatum	Amblyomma variegatum			Morphology; DNA							Senegal				-14.25	14.5						388100	https://manisnet.org	Gazetteer:GeoNames; Republic of Senegal; Independent political entity; GeoNamesID; 2245662_LibertyW_Oct2022
3423	George Mason University	www.gmu.edu	Graham Matulis	gmatulis@gmu.edu		2023-12-13							Human observation	Sylla, M., Molez, J.F., Cornet, J.P., Mondet, B. and Camicas, J.L. (2006). Les tiques (Acari: Ixodida) du Senegal: Frequence des hotes repertories, dynamique saisonniere et chorologie d'Amblyomma (Xiphiastor) variegatum (Fabricus, 1794). Acarologia, 47(1-2), 13-23.			Animalia	Arthropoda	Arachnida	Ixodida	Ixodidae	Amblyomma	variegatum	(Fabricius, 1794)	Amblyomma variegatum	Amblyomma variegatum			Morphology; DNA							Senegal				-14.25	14.5						388100	https://manisnet.org	Gazetteer:GeoNames; Republic of Senegal; Independent political entity; GeoNamesID; 2245662_LibertyW_Oct2022
3422	George Mason University	www.gmu.edu	Graham Matulis	gmatulis@gmu.edu		2023-12-13							Human observation	Sylla, M., Molez, J.F., Cornet, J.P., Mondet, B. and Camicas, J.L. (2006). Les tiques (Acari: Ixodida) du Senegal: Frequence des hotes repertories, dynamique saisonniere et chorologie d'Amblyomma (Xiphiastor) variegatum (Fabricus, 1794). Acarologia, 47(1-2), 13-23.			Animalia	Arthropoda	Arachnida	Ixodida	Ixodidae	Amblyomma	variegatum	(Fabricius, 1794)	Amblyomma variegatum	Amblyomma variegatum			Morphology; DNA							Senegal				-14.25	14.5						388100	https://manisnet.org	Gazetteer:GeoNames; Republic of Senegal; Independent political entity; GeoNamesID; 2245662_LibertyW_Oct2022
3421	George Mason University	www.gmu.edu	Graham Matulis	gmatulis@gmu.edu		2023-12-13							Human observation	Sylla, M., Molez, J.F., Cornet, J.P., Mondet, B. and Camicas, J.L. (2006). Les tiques (Acari: Ixodida) du Senegal: Frequence des hotes repertories, dynamique saisonniere et chorologie d'Amblyomma (Xiphiastor) variegatum (Fabricus, 1794). Acarologia, 47(1-2), 13-23.			Animalia	Arthropoda	Arachnida	Ixodida	Ixodidae	Amblyomma	variegatum	(Fabricius, 1794)	Amblyomma variegatum	Amblyomma variegatum			Morphology; DNA							Senegal				-14.25	14.5						388100	https://manisnet.org	Gazetteer:GeoNames; Republic of Senegal; Independent political entity; GeoNamesID; 2245662_LibertyW_Oct2022
3420	George Mason University	www.gmu.edu	Graham Matulis	gmatulis@gmu.edu		2023-12-13							Human observation	Sylla, M., Molez, J.F., Cornet, J.P., Mondet, B. and Camicas, J.L. (2006). Les tiques (Acari: Ixodida) du Senegal: Frequence des hotes repertories, dynamique saisonniere et chorologie d'Amblyomma (Xiphiastor) variegatum (Fabricus, 1794). Acarologia, 47(1-2), 13-23.			Animalia	Arthropoda	Arachnida	Ixodida	Ixodidae	Amblyomma	variegatum	(Fabricius, 1794)	Amblyomma variegatum	Amblyomma variegatum			Morphology; DNA							Senegal				-14.25	14.5						388100	https://manisnet.org	Gazetteer:GeoNames; Republic of Senegal; Independent political entity; GeoNamesID; 2245662_LibertyW_Oct2022
3419	George Mason University	www.gmu.edu	Graham Matulis	gmatulis@gmu.edu		2023-12-13							Human observation	Sylla, M., Molez, J.F., Cornet, J.P., Mondet, B. and Camicas, J.L. (2006). Les tiques (Acari: Ixodida) du Senegal: Frequence des hotes repertories, dynamique saisonniere et chorologie d'Amblyomma (Xiphiastor) variegatum (Fabricus, 1794). Acarologia, 47(1-2), 13-23.			Animalia	Arthropoda	Arachnida	Ixodida	Ixodidae	Amblyomma	variegatum	(Fabricius, 1794)	Amblyomma variegatum	Amblyomma variegatum			Morphology; DNA							Senegal				-14.25	14.5						388100	https://manisnet.org	Gazetteer:GeoNames; Republic of Senegal; Independent political entity; GeoNamesID; 2245662_LibertyW_Oct2022
3418	George Mason University	www.gmu.edu	Graham Matulis	gmatulis@gmu.edu		2023-12-13							Human observation	Sylla, M., Molez, J.F., Cornet, J.P., Mondet, B. and Camicas, J.L. (2006). Les tiques (Acari: Ixodida) du Senegal: Frequence des hotes repertories, dynamique saisonniere et chorologie d'Amblyomma (Xiphiastor) variegatum (Fabricus, 1794). Acarologia, 47(1-2), 13-23.			Animalia	Arthropoda	Arachnida	Ixodida	Ixodidae	Amblyomma	variegatum	(Fabricius, 1794)	Amblyomma variegatum	Amblyomma variegatum			Morphology; DNA							Senegal				-14.25	14.5						388100	https://manisnet.org	Gazetteer:GeoNames; Republic of Senegal; Independent political entity; GeoNamesID; 2245662_LibertyW_Oct2022
3417	George Mason University	www.gmu.edu	Graham Matulis	gmatulis@gmu.edu		2023-12-13							Human observation	Sylla, M., Molez, J.F., Cornet, J.P., Mondet, B. and Camicas, J.L. (2006). Les tiques (Acari: Ixodida) du Senegal: Frequence des hotes repertories, dynamique saisonniere et chorologie d'Amblyomma (Xiphiastor) variegatum (Fabricus, 1794). Acarologia, 47(1-2), 13-23.			Animalia	Arthropoda	Arachnida	Ixodida	Ixodidae	Amblyomma	variegatum	(Fabricius, 1794)	Amblyomma variegatum	Amblyomma variegatum			Morphology; DNA							Senegal				-14.25	14.5						388100	https://manisnet.org	Gazetteer:GeoNames; Republic of Senegal; Independent political entity; GeoNamesID; 2245662_LibertyW_Oct2022
3416	George Mason University	www.gmu.edu	Graham Matulis	gmatulis@gmu.edu		2023-12-13							Human observation	Sylla, M., Molez, J.F., Cornet, J.P., Mondet, B. and Camicas, J.L. (2006). Les tiques (Acari: Ixodida) du Senegal: Frequence des hotes repertories, dynamique saisonniere et chorologie d'Amblyomma (Xiphiastor) variegatum (Fabricus, 1794). Acarologia, 47(1-2), 13-23.			Animalia	Arthropoda	Arachnida	Ixodida	Ixodidae	Amblyomma	variegatum	(Fabricius, 1794)	Amblyomma variegatum	Amblyomma variegatum			Morphology; DNA							Senegal				-14.25	14.5						388100	https://manisnet.org	Gazetteer:GeoNames; Republic of Senegal; Independent political entity; GeoNamesID; 2245662_LibertyW_Oct2022
3415	George Mason University	www.gmu.edu	Graham Matulis	gmatulis@gmu.edu		2023-12-13							Human observation	Sylla, M., Molez, J.F., Cornet, J.P., Mondet, B. and Camicas, J.L. (2006). Les tiques (Acari: Ixodida) du Senegal: Frequence des hotes repertories, dynamique saisonniere et chorologie d'Amblyomma (Xiphiastor) variegatum (Fabricus, 1794). Acarologia, 47(1-2), 13-23.			Animalia	Arthropoda	Arachnida	Ixodida	Ixodidae	Amblyomma	variegatum	(Fabricius, 1794)	Amblyomma variegatum	Amblyomma variegatum			Morphology; DNA							Senegal				-14.25	14.5						388100	https://manisnet.org	Gazetteer:GeoNames; Republic of Senegal; Independent political entity; GeoNamesID; 2245662_LibertyW_Oct2022
3414	George Mason University	www.gmu.edu	Graham Matulis	gmatulis@gmu.edu		2023-12-13							Human observation	Sylla, M., Molez, J.F., Cornet, J.P., Mondet, B. and Camicas, J.L. (2006). Les tiques (Acari: Ixodida) du Senegal: Frequence des hotes repertories, dynamique saisonniere et chorologie d'Amblyomma (Xiphiastor) variegatum (Fabricus, 1794). Acarologia, 47(1-2), 13-23.			Animalia	Arthropoda	Arachnida	Ixodida	Ixodidae	Amblyomma	variegatum	(Fabricius, 1794)	Amblyomma variegatum	Amblyomma variegatum			Morphology; DNA							Senegal				-14.25	14.5						388100	https://manisnet.org	Gazetteer:GeoNames; Republic of Senegal; Independent political entity; GeoNamesID; 2245662_LibertyW_Oct2022
3413	George Mason University	www.gmu.edu	Graham Matulis	gmatulis@gmu.edu		2023-12-13							Human observation	Sylla, M., Molez, J.F., Cornet, J.P., Mondet, B. and Camicas, J.L. (2006). Les tiques (Acari: Ixodida) du Senegal: Frequence des hotes repertories, dynamique saisonniere et chorologie d'Amblyomma (Xiphiastor) variegatum (Fabricus, 1794). Acarologia, 47(1-2), 13-23.			Animalia	Arthropoda	Arachnida	Ixodida	Ixodidae	Amblyomma	variegatum	(Fabricius, 1794)	Amblyomma variegatum	Amblyomma variegatum			Morphology; DNA							Senegal				-14.25	14.5						388100	https://manisnet.org	Gazetteer:GeoNames; Republic of Senegal; Independent political entity; GeoNamesID; 2245662_LibertyW_Oct2022
3412	George Mason University	www.gmu.edu	Graham Matulis	gmatulis@gmu.edu		2023-12-13							Human observation	Sylla, M., Molez, J.F., Cornet, J.P., Mondet, B. and Camicas, J.L. (2006). Les tiques (Acari: Ixodida) du Senegal: Frequence des hotes repertories, dynamique saisonniere et chorologie d'Amblyomma (Xiphiastor) variegatum (Fabricus, 1794). Acarologia, 47(1-2), 13-23.			Animalia	Arthropoda	Arachnida	Ixodida	Ixodidae	Amblyomma	variegatum	(Fabricius, 1794)	Amblyomma variegatum	Amblyomma variegatum			Morphology; DNA							Senegal				-14.25	14.5						388100	https://manisnet.org	Gazetteer:GeoNames; Republic of Senegal; Independent political entity; GeoNamesID; 2245662_LibertyW_Oct2022
3411	George Mason University	www.gmu.edu	Graham Matulis	gmatulis@gmu.edu		2023-12-13							Human observation	Sylla, M., Molez, J.F., Cornet, J.P., Mondet, B. and Camicas, J.L. (2006). Les tiques (Acari: Ixodida) du Senegal: Frequence des hotes repertories, dynamique saisonniere et chorologie d'Amblyomma (Xiphiastor) variegatum (Fabricus, 1794). Acarologia, 47(1-2), 13-23.			Animalia	Arthropoda	Arachnida	Ixodida	Ixodidae	Amblyomma	variegatum	(Fabricius, 1794)	Amblyomma variegatum	Amblyomma variegatum			Morphology; DNA							Senegal				-14.25	14.5						388100	https://manisnet.org	Gazetteer:GeoNames; Republic of Senegal; Independent political entity; GeoNamesID; 2245662_LibertyW_Oct2022
3410	George Mason University	www.gmu.edu	Graham Matulis	gmatulis@gmu.edu		2023-12-13							Human observation	Sylla, M., Molez, J.F., Cornet, J.P., Mondet, B. and Camicas, J.L. (2006). Les tiques (Acari: Ixodida) du Senegal: Frequence des hotes repertories, dynamique saisonniere et chorologie d'Amblyomma (Xiphiastor) variegatum (Fabricus, 1794). Acarologia, 47(1-2), 13-23.			Animalia	Arthropoda	Arachnida	Ixodida	Ixodidae	Amblyomma	variegatum	(Fabricius, 1794)	Amblyomma variegatum	Amblyomma variegatum			Morphology; DNA							Senegal				-14.25	14.5						388100	https://manisnet.org	Gazetteer:GeoNames; Republic of Senegal; Independent political entity; GeoNamesID; 2245662_LibertyW_Oct2022
3409	George Mason University	www.gmu.edu	Graham Matulis	gmatulis@gmu.edu		2023-12-13							Human observation	Sylla, M., Molez, J.F., Cornet, J.P., Mondet, B. and Camicas, J.L. (2006). Les tiques (Acari: Ixodida) du Senegal: Frequence des hotes repertories, dynamique saisonniere et chorologie d'Amblyomma (Xiphiastor) variegatum (Fabricus, 1794). Acarologia, 47(1-2), 13-23.			Animalia	Arthropoda	Arachnida	Ixodida	Ixodidae	Amblyomma	variegatum	(Fabricius, 1794)	Amblyomma variegatum	Amblyomma variegatum			Morphology; DNA							Senegal				-14.25	14.5						388100	https://manisnet.org	Gazetteer:GeoNames; Republic of Senegal; Independent political entity; GeoNamesID; 2245662_LibertyW_Oct2022
3408	George Mason University	www.gmu.edu	Graham Matulis	gmatulis@gmu.edu		2023-12-13							Human observation	Sylla, M., Molez, J.F., Cornet, J.P., Mondet, B. and Camicas, J.L. (2006). Les tiques (Acari: Ixodida) du Senegal: Frequence des hotes repertories, dynamique saisonniere et chorologie d'Amblyomma (Xiphiastor) variegatum (Fabricus, 1794). Acarologia, 47(1-2), 13-23.			Animalia	Arthropoda	Arachnida	Ixodida	Ixodidae	Amblyomma	variegatum	(Fabricius, 1794)	Amblyomma variegatum	Amblyomma variegatum			Morphology; DNA							Senegal				-14.25	14.5						388100	https://manisnet.org	Gazetteer:GeoNames; Republic of Senegal; Independent political entity; GeoNamesID; 2245662_LibertyW_Oct2022
3407	George Mason University	www.gmu.edu	Graham Matulis	gmatulis@gmu.edu		2023-12-13							Human observation	Sylla, M., Molez, J.F., Cornet, J.P., Mondet, B. and Camicas, J.L. (2006). Les tiques (Acari: Ixodida) du Senegal: Frequence des hotes repertories, dynamique saisonniere et chorologie d'Amblyomma (Xiphiastor) variegatum (Fabricus, 1794). Acarologia, 47(1-2), 13-23.			Animalia	Arthropoda	Arachnida	Ixodida	Ixodidae	Amblyomma	variegatum	(Fabricius, 1794)	Amblyomma variegatum	Amblyomma variegatum			Morphology; DNA							Senegal				-14.25	14.5						388100	https://manisnet.org	Gazetteer:GeoNames; Republic of Senegal; Independent political entity; GeoNamesID; 2245662_LibertyW_Oct2022
3406	George Mason University	www.gmu.edu	Graham Matulis	gmatulis@gmu.edu		2023-12-13							Human observation	Sylla, M., Molez, J.F., Cornet, J.P., Mondet, B. and Camicas, J.L. (2006). Les tiques (Acari: Ixodida) du Senegal: Frequence des hotes repertories, dynamique saisonniere et chorologie d'Amblyomma (Xiphiastor) variegatum (Fabricus, 1794). Acarologia, 47(1-2), 13-23.			Animalia	Arthropoda	Arachnida	Ixodida	Ixodidae	Amblyomma	variegatum	(Fabricius, 1794)	Amblyomma variegatum	Amblyomma variegatum			Morphology; DNA							Senegal				-14.25	14.5						388100	https://manisnet.org	Gazetteer:GeoNames; Republic of Senegal; Independent political entity; GeoNamesID; 2245662_LibertyW_Oct2022
3405	George Mason University	www.gmu.edu	Graham Matulis	gmatulis@gmu.edu		2023-12-13							Human observation	Sylla, M., Molez, J.F., Cornet, J.P., Mondet, B. and Camicas, J.L. (2006). Les tiques (Acari: Ixodida) du Senegal: Frequence des hotes repertories, dynamique saisonniere et chorologie d'Amblyomma (Xiphiastor) variegatum (Fabricus, 1794). Acarologia, 47(1-2), 13-23.			Animalia	Arthropoda	Arachnida	Ixodida	Ixodidae	Amblyomma	variegatum	(Fabricius, 1794)	Amblyomma variegatum	Amblyomma variegatum			Morphology; DNA							Senegal				-14.25	14.5						388100	https://manisnet.org	Gazetteer:GeoNames; Republic of Senegal; Independent political entity; GeoNamesID; 2245662_LibertyW_Oct2022
3404	George Mason University	www.gmu.edu	Graham Matulis	gmatulis@gmu.edu		2023-12-13							Human observation	Sylla, M., Molez, J.F., Cornet, J.P., Mondet, B. and Camicas, J.L. (2006). Les tiques (Acari: Ixodida) du Senegal: Frequence des hotes repertories, dynamique saisonniere et chorologie d'Amblyomma (Xiphiastor) variegatum (Fabricus, 1794). Acarologia, 47(1-2), 13-23.			Animalia	Arthropoda	Arachnida	Ixodida	Ixodidae	Amblyomma	variegatum	(Fabricius, 1794)	Amblyomma variegatum	Amblyomma variegatum			Morphology; DNA							Senegal				-14.25	14.5						388100	https://manisnet.org	Gazetteer:GeoNames; Republic of Senegal; Independent political entity; GeoNamesID; 2245662_LibertyW_Oct2022
3403	George Mason University	www.gmu.edu	Graham Matulis	gmatulis@gmu.edu		2023-12-13							Human observation	Sylla, M., Molez, J.F., Cornet, J.P., Mondet, B. and Camicas, J.L. (2006). Les tiques (Acari: Ixodida) du Senegal: Frequence des hotes repertories, dynamique saisonniere et chorologie d'Amblyomma (Xiphiastor) variegatum (Fabricus, 1794). Acarologia, 47(1-2), 13-23.			Animalia	Arthropoda	Arachnida	Ixodida	Ixodidae	Amblyomma	variegatum	(Fabricius, 1794)	Amblyomma variegatum	Amblyomma variegatum			Morphology; DNA							Senegal				-14.25	14.5						388100	https://manisnet.org	Gazetteer:GeoNames; Republic of Senegal; Independent political entity; GeoNamesID; 2245662_LibertyW_Oct2022
3402	George Mason University	www.gmu.edu	Graham Matulis	gmatulis@gmu.edu		2023-12-13							Human observation	Sylla, M., Molez, J.F., Cornet, J.P., Mondet, B. and Camicas, J.L. (2006). Les tiques (Acari: Ixodida) du Senegal: Frequence des hotes repertories, dynamique saisonniere et chorologie d'Amblyomma (Xiphiastor) variegatum (Fabricus, 1794). Acarologia, 47(1-2), 13-23.			Animalia	Arthropoda	Arachnida	Ixodida	Ixodidae	Amblyomma	variegatum	(Fabricius, 1794)	Amblyomma variegatum	Amblyomma variegatum			Morphology; DNA							Senegal				-14.25	14.5						388100	https://manisnet.org	Gazetteer:GeoNames; Republic of Senegal; Independent political entity; GeoNamesID; 2245662_LibertyW_Oct2022
3401	George Mason University	www.gmu.edu	Graham Matulis	gmatulis@gmu.edu		2023-12-13							Human observation	Sylla, M., Molez, J.F., Cornet, J.P., Mondet, B. and Camicas, J.L. (2006). Les tiques (Acari: Ixodida) du Senegal: Frequence des hotes repertories, dynamique saisonniere et chorologie d'Amblyomma (Xiphiastor) variegatum (Fabricus, 1794). Acarologia, 47(1-2), 13-23.			Animalia	Arthropoda	Arachnida	Ixodida	Ixodidae	Amblyomma	variegatum	(Fabricius, 1794)	Amblyomma variegatum	Amblyomma variegatum			Morphology; DNA							Senegal				-14.25	14.5						388100	https://manisnet.org	Gazetteer:GeoNames; Republic of Senegal; Independent political entity; GeoNamesID; 2245662_LibertyW_Oct2022
3380	George Mason University	www.gmu.edu	Graham Matulis	gmatulis@gmu.edu		2023-12-13							Human observation	Simpson, J.J. (1914). Entomological research in British West Africa. III. Southern Nigeria. Bull. Ent. Research, 3(2), 137-193.			Animalia	Arthropoda	Arachnida	Ixodida	Ixodidae	Amblyomma	variegatum	(Fabricius, 1794)	Amblyomma variegatum	Amblyomma variegatum			Morphology; DNA		No ID method given			1910		Nigeria	Lagos		Yaba	3.37389	6.51395						2600	https://manisnet.org	Gazetteer: GeoNames: Yaba; section of populated place; GeoNameID: 2318527_MatulisG_Nov2022
3374	George Mason University	www.gmu.edu	Graham Matulis	gmatulis@gmu.edu		2023-12-13							Human observation	Simpson, J.J. (1914). Entomological research in British West Africa. III. Southern Nigeria. Bull. Ent. Research, 3(2), 137-193.			Animalia	Arthropoda	Arachnida	Ixodida	Ixodidae	Amblyomma	variegatum	(Fabricius, 1794)	Amblyomma variegatum	Amblyomma variegatum			Morphology; DNA		No ID method given			1910		Nigeria			Opelifa	8	10						767500	https://manisnet.org	Gazetteer: GeoNames: Nigeria; independent political entity; GeoNameID: 2328926_MatulisG_Oct2022
3362	George Mason University	www.gmu.edu	Graham Matulis	gmatulis@gmu.edu		2023-12-13							Human observation	Simpson, J.J. (1914). Entomological research in British West Africa. III. Southern Nigeria. Bull. Ent. Research, 3(2), 137-193.			Animalia	Arthropoda	Arachnida	Ixodida	Ixodidae	Amblyomma	variegatum	(Fabricius, 1794)	Amblyomma variegatum	Amblyomma variegatum			Morphology; DNA		No ID method given			1910		Nigeria			Ere	8	10						767500	https://manisnet.org	Gazetteer: GeoNames: Nigeria; independent political entity; GeoNameID: 2328926_MatulisG_Oct2022
3357	George Mason University	www.gmu.edu	Graham Matulis	gmatulis@gmu.edu		2023-12-13							Human observation	Simpson, J.J. (1914). Entomological research in British West Africa. III. Southern Nigeria. Bull. Ent. Research, 3(2), 137-193.			Animalia	Arthropoda	Arachnida	Ixodida	Ixodidae	Amblyomma	variegatum	(Fabricius, 1794)	Amblyomma variegatum	Amblyomma variegatum			Morphology; DNA		No ID method given			1910		Nigeria			Agilete	8	10						767500	https://manisnet.org	Gazetteer: GeoNames: Nigeria; independent political entity; GeoNameID: 2328926_MatulisG_Oct2022
3350	George Mason University	www.gmu.edu	Graham Matulis	gmatulis@gmu.edu		2023-12-13							Human observation	Simpson, J.J. (1914). Entomological research in British West Africa. II. Northern Nigeria. Bull. Ent. Research, 2(4), 301-356			Animalia	Arthropoda	Arachnida	Ixodida	Ixodidae	Amblyomma	variegatum	(Fabricius, 1794)	Amblyomma variegatum	Amblyomma variegatum			Morphology; DNA		No ID method given	1910-11-08	21/1/1911	from the 11th of August, 1910 to the 21st of January, 1911		Nigeria	Niger		Zungeru	6.15238	9.80726						1700	https://manisnet.org	Gazetteer: GeoNames: Zungeru; populated place; GeoNameID: 2317569_MatulisG_Oct2022
3339	George Mason University	www.gmu.edu	Graham Matulis	gmatulis@gmu.edu		2023-12-13							Human observation	Simpson, J.J. (1914). Entomological research in British West Africa. II. Northern Nigeria. Bull. Ent. Research, 2(4), 301-356			Animalia	Arthropoda	Arachnida	Ixodida	Ixodidae	Amblyomma	variegatum	(Fabricius, 1794)	Amblyomma variegatum	Amblyomma variegatum			Morphology; DNA		No ID method given	1910-11-08	21/1/1911	from the 11th of August, 1910 to the 21st of January, 1911		Nigeria	Niger		Minna	6.54776	9.61524						9800	https://manisnet.org	Gazetteer: GeoNames: Minna; seat of a first-order administrative division; GeoNameID: 2330100_MatulisG_Oct2022
3337	George Mason University	www.gmu.edu	Graham Matulis	gmatulis@gmu.edu		2023-12-13							Human observation	Simpson, J.J. (1914). Entomological research in British West Africa. II. Northern Nigeria. Bull. Ent. Research, 2(4), 301-356			Animalia	Arthropoda	Arachnida	Ixodida	Ixodidae	Amblyomma	variegatum	(Fabricius, 1794)	Amblyomma variegatum	Amblyomma variegatum			Morphology; DNA		No ID method given	1910-11-08	21/1/1911	from the 11th of August, 1910 to the 21st of January, 1911		Nigeria	Niger		Lokoja	6.74048	7.79688						10200	https://manisnet.org	Gazetteer: GeoNames: Lokoja; seat of a first-order administrative division; GeoNameID: 2331939_MatulisG_Oct2022
3333	George Mason University	www.gmu.edu	Graham Matulis	gmatulis@gmu.edu		2023-12-13							Human observation	Simpson, J.J. (1914). Entomological research in British West Africa. II. Northern Nigeria. Bull. Ent. Research, 2(4), 301-356			Animalia	Arthropoda	Arachnida	Ixodida	Ixodidae	Amblyomma	variegatum	(Fabricius, 1794)	Amblyomma variegatum	Amblyomma variegatum			Morphology; DNA		No ID method given	1910-11-08	21/1/1911	from the 11th of August, 1910 to the 21st of January, 1911		Nigeria			Baeri	8	10						767500	https://manisnet.org	Gazetteer: GeoNames: Nigeria; independent political entity; GeoNameID: 2328926_MatulisG_Oct2022
2557	George Mason University	www.gmu.edu	Graham Matulis	gmatulis@gmu.edu		2023-12-13							Human observation	Kamara, J.A. (1973). Some parasites of wild animals in Sierra Leone. Bulletin of Animal Health and Production in Africa, 265-268.			Animalia	Arthropoda	Arachnida	Ixodida	Ixodidae	Amblyomma	tholloni	Neumann, 1899	Amblyomma tholloni	Amblyomma tholloni	Dr. Campbell, Drs. Hoffmann, Garber, and Jagow, Dr. Khalil				No ID method given					Sierra Leone				-11.5	8.5						207000	https://manisnet.org	Gazetteer; GeoNames (Republic of Sierra Leone; independent political entity; GeoNames ID 2403846) PotterA_Sep2023
3497	George Mason University	www.gmu.edu	Graham Matulis	gmatulis@gmu.edu		2023-12-13							Human observation	Warrington Yorke & B. Blacklock (1915) Notes on Certain Animal Parasites of Domestic Stock in Sierra Leone, Annals of Tropical Medicine & Parasitology, 9:3, 413-420, DOI: 10.1080/00034983.1915.11687690			Animalia	Arthropoda	Arachnida	Ixodida	Ixodidae	Amblyomma	variegatum	(Fabricus, 1794)	Amblyomma variegatum	Amblyomma variegatum	G.H.F. Nuttall		Morphology		No ID method given					Sierra Leone			Batkanu, the capital of Karene district	-11.5	8.5						207000	https://manisnet.org	Gazetteer; GeoNames (Republic of Sierra Leone; independent political entity; GeoNames ID 2403846) PotterA_Sep2023
3290	George Mason University	www.gmu.edu	Graham Matulis	gmatulis@gmu.edu		2023-12-13							Human observation	Sambo, S.J., Ibrahim, N.D.G., Esievo, K.A.N., Hambolu, J.O., and Oladele, S.B. (2007). Co-existence of besnoitiosis and dermatophilosis in indigenous cattle slaughtered at Zaria abattoir. Journal of Animal and Veterinary Advances, 6(5), 617-620.			Animalia	Arthropoda	Arachnida	Ixodida	Ixodidae	Amblyomma	variegatum	(Fabricius, 1794)	Amblyomma variegatum	Amblyomma variegatum			Morphology; DNA		No ID method given			from Novemeber, 2001 to October, 2002		Nigeria			Zaria abattoir	7.65085	11.1619						13200	https://www.google.com/maps	Google Maps
995	EcoHealth Alliance	https://www.ecohealthalliance.org/	Liberty Wood	law2509@cumc.columbia.edu	520 8th Ave Street 1200, New York, NY 10018	2023-12-13							Human observation	Mediannikov, O., Socolovschi, C., Edouard, S., Fenollar, F., Mouffok, N., Bassene, H., Diatta, G., Tall, A., Niangaly, H., Doumbo, O., Lekana-Douki, J. B., Znazen, A., Sarih, M., Ratmanov, P., Richet, H., Ndiath, M. O., Sokhna, C., Parola, P., &amp; Raoult, D. (2013). Common epidemiology of rickettsia felis infection and malaria, Africa. Emerging Infectious Diseases, 19(11), 1775–1783. https://do…			Animalia	Arthropoda	Arachnida	Ixodida	Argasidae	Ornithodoros	capensis	(Neumann, 1907)	Ornithodoros capensis	Ornithodoros capensis		2008-2012	DNA		confident that our molecular results are reliable			2008-2012		Senegal			Sarpen Island (îles de la Madeleine) near Dakar	-17.4711	14.6537						480	https://manisnet.org	Gazetteer:GeoNames; Îles Des Madeleines; island; GeoNamesID;2249074 _PecorD_Jul23
3252	George Mason University	www.gmu.edu	Graham Matulis	gmatulis@gmu.edu		2023-12-13							Human observation	Pearse, A.S. (1929). Ecology of the Ectoparasites of Nigerian Rodents and Insectivores. Journal of Mammalogy, 10(3), 229-239.			Animalia	Arthropoda	Arachnida	Ixodida	Ixodidae	Amblyomma	variegatum	(Fabricius, 1794)	Amblyomma variegatum	Amblyomma variegatum	C. Warburton		Morphology; DNA		ID method not given	1926-11-28	1926-12-11	1926 ... Nov. 28 - Dec. 11		Nigeria			Kano	8	10						767500	https://manisnet.org	Gazetteer: GeoNames: Nigeria; independent political entity; GeoNameID: 2328926_MatulisG_Oct2022
3251	George Mason University	www.gmu.edu	Graham Matulis	gmatulis@gmu.edu		2023-12-13							Human observation	Pearse, A.S. (1929). Ecology of the Ectoparasites of Nigerian Rodents and Insectivores. Journal of Mammalogy, 10(3), 229-239.			Animalia	Arthropoda	Arachnida	Ixodida	Ixodidae	Amblyomma	variegatum	(Fabricius, 1794)	Amblyomma variegatum	Amblyomma variegatum	C. Warburton		Morphology; DNA		ID method not given	1926-11-28	1926-12-11	1926 ... Nov. 28 - Dec. 11		Nigeria			Kano	8	10						767500	https://manisnet.org	Gazetteer: GeoNames: Nigeria; independent political entity; GeoNameID: 2328926_MatulisG_Oct2022
3400	George Mason University	www.gmu.edu	Graham Matulis	gmatulis@gmu.edu		2023-12-13							Human observation	Sylla, M., Molez, J.F., Cornet, J.P., Mondet, B. and Camicas, J.L. (2006). Les tiques (Acari: Ixodida) du Senegal: Frequence des hotes repertories, dynamique saisonniere et chorologie d'Amblyomma (Xiphiastor) variegatum (Fabricus, 1794). Acarologia, 47(1-2), 13-23.			Animalia	Arthropoda	Arachnida	Ixodida	Ixodidae	Amblyomma	variegatum	(Fabricius, 1794)	Amblyomma variegatum	Amblyomma variegatum			Morphology; DNA							Senegal			Thies-Bambey, Bandia-Fatick	-14.25	14.5						388100	https://manisnet.org	Gazetteer:GeoNames; Republic of Senegal; Independent political entity; GeoNamesID; 2245662_LibertyW_Oct2022
3240	George Mason University	www.gmu.edu	Graham Matulis	gmatulis@gmu.edu		2023-12-13							Human observation	Sylla, M., Molez, J.F., Cornet, J.P., Mondet, B. and Camicas, J.L. (2006). Les tiques (Acari: Ixodida) du Senegal: Frequence des hotes repertories, dynamique saisonniere et chorologie d'Amblyomma (Xiphiastor) variegatum (Fabricus, 1794). Acarologia, 47(1-2), 13-23.			Animalia	Arthropoda	Arachnida	Ixodida	Ixodidae	Amblyomma	variegatum	(Fabricius, 1794)	Amblyomma variegatum	Amblyomma variegatum			Morphology; DNA							Senegal			Saboya and Kedougou	-14.25	14.5		16Deg07'W, 12Deg11'W	13Deg39'N, 12Deg33'N			388100	https://manisnet.org	Gazetteer:GeoNames; Republic of Senegal; Independent political entity; GeoNamesID; 2245662_LibertyW_Oct2022
2970	George Mason University	www.gmu.edu	Graham Matulis	gmatulis@gmu.edu		2023-12-13							Human observation	Sylla, M., Molez, J.F., Cornet, J.P., Mondet, B. and Camicas, J.L. (2006). Les tiques (Acari: Ixodida) du Senegal: Frequence des hotes repertories, dynamique saisonniere et chorologie d'Amblyomma (Xiphiastor) variegatum (Fabricus, 1794). Acarologia, 47(1-2), 13-23.			Animalia	Arthropoda	Arachnida	Ixodida	Ixodidae	Amblyomma	variegatum	(Fabricius, 1794)	Amblyomma variegatum	Amblyomma variegatum			Morphology; DNA							Senegal			Diakhao, Saboya, and Bakel	-14.25	14.5		16Deg21'W, 16Deg07'W, 12Deg30'W	14Deg23'N, 13Deg39'N, and 14Deg54'N			388100	https://manisnet.org	Gazetteer:GeoNames; Republic of Senegal; Independent political entity; GeoNamesID; 2245662_LibertyW_Oct2022
3218	George Mason University	www.gmu.edu	Graham Matulis	gmatulis@gmu.edu		2023-12-13							Preserved specimen	Opasina, B.A., Dipeolu, O.O., and Fagbemi, B.O. (1983). Some ectoparasites of veterinary importance of dwarf sheep and goats under traditional system of management in the humid forest and derived savanna zones of Nigeria. Rev. Elev. Med. Vet. Pays trop., 36(4), 387-391			Animalia	Arthropoda	Arachnida	Ixodida	Ixodidae	Amblyomma	variegatum	(Fabricius, 1794)	Amblyomma variegatum	Amblyomma variegatum			Morphology; DNA		No ID method given					Nigeria			Savanna zone	8	10						767500	https://manisnet.org	Gazetteer: GeoNames: Nigeria; independent political entity; GeoNameID: 2328926_MatulisG_Oct2022
3204	George Mason University	www.gmu.edu	Graham Matulis	gmatulis@gmu.edu		2023-12-13							Human observation	Opasina, B.A. (1985). Disease constraints on village goat production in southwest Nigeria. Rev. Elev. Med. Vet. Pays trop., 38(3), 284-294.			Animalia	Arthropoda	Arachnida	Ixodida	Ixodidae	Amblyomma	variegatum	(Fabricius, 1794)	Amblyomma variegatum	Amblyomma variegatum			Morphology; DNA		No ID method given			from October 1978 to March 1980		Nigeria			Badeku (forest)	8	10						767500	https://manisnet.org	Gazetteer: GeoNames: Nigeria; independent political entity; GeoNameID: 2328926_MatulisG_Oct2022
3187	George Mason University	www.gmu.edu	Graham Matulis	gmatulis@gmu.edu		2023-12-13							Preserved specimen	Opara, M.N. and Ezeh, N.O. (2011). IXODID TICKS OF CATTLE IN BORNO AND YOBE STATES OF NORTHEASTERN NIGERIA: BREED AND COAT COLOUR PREFERENCE. Animal Research International, 8(1), 1359-1365.			Animalia	Arthropoda	Arachnida	Ixodida	Ixodidae	Amblyomma	variegatum	(Fabricius, 1794)	Amblyomma variegatum	Amblyomma variegatum	Department of Animal Science and Technology, Federal University of Technology, Owerri, Imo State		Morphology; DNA		Souslby, EJL. (1990). Helminths, Arthropods and Protozoa of Domesticated Animals. 7th Edition, Balliere Tindall, London. Ballweber, LR. (2001). Veterinary Parasitology: The Practical Veterinarian. Butterworth, Heinemann, Woburn, MA, USA. Wall, R. and Shearer, D. (2001). Veterinary Ectoparasites; Biology, Pathology and Control. 2nd Edition, Blackwell Science Limited, Oxford, United Kingdom.			between March and October, 2010		Nigeria	Yobe			11.5	12						218400	https://manisnet.org	Gazetteer: GeoNames: Yobe State; first-order administrative division; GeoNameID: 2597367_MatulisG_Oct2022
3183	George Mason University	www.gmu.edu	Graham Matulis	gmatulis@gmu.edu		2023-12-13							Preserved specimen	Opara, M.N. and Ezeh, N.O. (2011). IXODID TICKS OF CATTLE IN BORNO AND YOBE STATES OF NORTHEASTERN NIGERIA: BREED AND COAT COLOUR PREFERENCE. Animal Research International, 8(1), 1359-1365.			Animalia	Arthropoda	Arachnida	Ixodida	Ixodidae	Amblyomma	variegatum	(Fabricius, 1794)	Amblyomma variegatum	Amblyomma variegatum	Department of Animal Science and Technology, Federal University of Technology, Owerri, Imo State		Morphology; DNA		Souslby, EJL. (1990). Helminths, Arthropods and Protozoa of Domesticated Animals. 7th Edition, Balliere Tindall, London. Ballweber, LR. (2001). Veterinary Parasitology: The Practical Veterinarian. Butterworth, Heinemann, Woburn, MA, USA. Wall, R. and Shearer, D. (2001). Veterinary Ectoparasites; Biology, Pathology and Control. 2nd Edition, Blackwell Science Limited, Oxford, United Kingdom.			between March and October, 2010		Nigeria	Borno			13	11.5						255000	https://manisnet.org	Gazetteer: GeoNames: Borno State; first-order administrative division; GeoNameID: 2346794_MatulisG_Oct2022
3168	George Mason University	www.gmu.edu	Graham Matulis	gmatulis@gmu.edu		2023-12-13							Human observation	Okon, E.O. and Obiekazie, A.I. (1981). Parasites of cattle in Obudu cattle ranch. The Nigerian Veterinary Journal, 10(2), 1-4.			Animalia	Arthropoda	Arachnida	Ixodida	Ixodidae	Amblyomma	variegatum	(Fabricius, 1794)	Amblyomma variegatum	Amblyomma variegatum			Morphology; DNA		No ID method given					Nigeria			Obudu Cattle Ranch	8	10						767500	https://manisnet.org	Gazetteer: GeoNames: Nigeria; independent political entity; GeoNameID: 2328926_MatulisG_Oct2022
3162	George Mason University	www.gmu.edu	Graham Matulis	gmatulis@gmu.edu		2023-12-13							Human observation	Okoh, A.E.J., Oyetunde, I.L. and Ibu, J.O. (1986). Fatal heartwater in a captive sitatunga. Veterinary Record, 118, 696.			Animalia	Arthropoda	Arachnida	Ixodida	Ixodidae	Amblyomma	variegatum	(Fabricius, 1794)	Amblyomma variegatum	Amblyomma variegatum			Morphology; DNA		No ID method given			1985-07-25		Nigeria			Jos Zoo	8.88675	9.91378						1000	https://www.google.com/maps	Google Maps
3156	George Mason University	www.gmu.edu	Graham Matulis	gmatulis@gmu.edu		2023-12-13							Preserved specimen	Okaeme, A.N. and Osakwe, M.E. (1985). Ectoparasites of the African hedgehod Atelerix albiventris, (Wagner) in the Kainji Lake area of Nigeria. Afr. J. Ecol., 23, 167-169.			Animalia	Arthropoda	Arachnida	Ixodida	Ixodidae	Amblyomma	variegatum	(Fabricius, 1794)	Amblyomma variegatum	Amblyomma variegatum	Dr. N.C. Pant, Dr. D Macfarland, and A.M. Hutson		Morphology; DNA		LAPAGE. G. (1968) Veterinary Parasiiology. Oliver and Boyd Ltd, London. SOULSBY, E.J.L. (1968) Helminths. Arthropods and Protozoa of Domestic Animals. Bailliere, Tindall and Cassell, London.					Nigeria			Wildlife School at Awuru and Kainji Lake Research Institute at New Bussa	6	10						267000	https://manisnet.org	Gazetteer: GeoNames: Niger State; first-order administrative division; GeoNameID: 2328925_MatulisG_Nov2022
3152	George Mason University	www.gmu.edu	Graham Matulis	gmatulis@gmu.edu		2023-12-13							Preserved specimen	Okaeme, A.N. (1988). Ectoparasites of guinea fowl (Numida meleagris galeata Pallas) and local domestic chicken (Gallus gallus) in Southern Guinea Savanna, Nigeria. Veterinary Research Communications, 12, 277-280.			Animalia	Arthropoda	Arachnida	Ixodida	Ixodidae	Amblyomma	variegatum	(Fabricius, 1794)	Amblyomma variegatum	Amblyomma variegatum			Morphology; DNA		No ID method given			From August 1978 to January 1984		Nigeria			Yelwa, Kontagora and village near New Bussa in the southern guinea savanna vegetation zone	8	10						767500	https://manisnet.org	Gazetteer: GeoNames: Nigeria; independent political entity; GeoNameID: 2328926_MatulisG_Oct2022
3145	George Mason University	www.gmu.edu	Graham Matulis	gmatulis@gmu.edu		2023-12-13							Preserved specimen	Okaeme, A.N. (1986). Ectoparasites and gastrointestinal parasites of nomadic cattle infiltrating into Kainji Lake National Park, Nigeria. Int. J. Zoon., 13, 40-44.			Animalia	Arthropoda	Arachnida	Ixodida	Ixodidae	Amblyomma	variegatum	(Fabricius, 1794)	Amblyomma variegatum	Amblyomma variegatum	Disease Investigation Unit of National Veterinary Research Institute		Morphology; DNA		Soulsby, EJL (1968). Helminths, Arthropods and Protozoa of domestic animal. Pub. Bailliere, Tindall Cassell London. Meyer, MO and Olsen, OW (1975). Essentials of Parasitology 2nd ed. WMO Brown Co Iowa.			November to March of 1979, 1980, 1983, 1984		Nigeria			Ghada Oli, Faku, and Awuru, near Kainji Lake National Park	6	10						267000	https://manisnet.org	Gazetteer: GeoNames: Niger State; first-order administrative division; GeoNameID: 2328925_MatulisG_Nov2022
703	George Mason University	www.gmu.edu	Graham Matulis	gmatulis@gmu.edu		2023-12-13							Human observation	Sylla, M. and Thonnon, J. (2004). ARGASIDAE (ACARI : IXODIDA) PARASITES OF WILD AND DOMESTIC ANIMALS IN SENEGAL: 2 — ARBOVIRUSES ISOLATION AND EPIDEMIOLOGICAL IMPLICATIONS. Acarologia, 44(3-4), 151-156.			Animalia	Arthropoda	Arachnida	Ixodida	Argasidae	Rhipicephalus	capensis	(Neumann, 1901)	Alectorobius capensis	Rhipicephalus capensis			Morphology; DNA					19/11/96		Senegal			Langue de Barbarie National Park	-16.51	15.8664		16Deg30W	15Deg50N	15Deg50N, 16Deg30W		4000	https://www.google.com/maps	Google Maps
3139	George Mason University	www.gmu.edu	Graham Matulis	gmatulis@gmu.edu		2023-12-13							Preserved specimen	O.O. Dipeolu (1983) Studies on ticks of Veterinary importance in Nigeria, International Journal of Acarology, 9:2, 55-61, DOI: 10.1080/01647958308683313			Animalia	Arthropoda	Arachnida	Ixodida	Ixodidae	Amblyomma	variegatum	(Fabricius, 1794)	Amblyomma variegatum	Amblyomma variegatum			Morphology; DNA		ID method not given			January 1980 until December 1981	0700-0800, 1300-1400 and 1800-1900 hours	Nigeria	Oyo		Ibadan	3.90591	7.37756						14600	https://manisnet.org	Gazetteer: GeoNames: Ibadan; seat of a first-order administrative division; GeoNameID: 2339354_MatulisG_Oct2022
3135	George Mason University	www.gmu.edu	Graham Matulis	gmatulis@gmu.edu		2023-12-13							Preserved specimen	Ndumu, P.A., George, J.B.D., and Choudhury, M.K. (1999). Toxicity of Neem seed oil (Azadiracta indica) against the larvae of Amblyomma variegatum a three-host tick in cattle. Phytotherapy Research, 13, 532-534.			Animalia	Arthropoda	Arachnida	Ixodida	Ixodidae	Amblyomma	variegatum	(Fabricius, 1794)	Amblyomma variegatum	Amblyomma variegatum			Morphology; DNA		No ID method given					Nigeria	Zaria		Ahmadu Bello University Farm, Shika	7.7227	11.1113						11400	https://manisnet.org	Gazetteer: GeoNames: Zaria; populated place; GeoNameID: 2317765_MatulisG_Oct2022
3134	George Mason University	www.gmu.edu	Graham Matulis	gmatulis@gmu.edu		2023-12-13							Human observation	Nduaka, O. and Ikeme, M.M. (1973). Human skin lesions in East Central State, Nigeria due to the larvae of Amblyomma variegatum (Frabricus, 1794). Nigerian Medical Journal, 3(3), 140-143.			Animalia	Arthropoda	Arachnida	Ixodida	Ixodidae	Amblyomma	variegatum	(Fabricius, 1794)	Amblyomma variegatum	Amblyomma variegatum			Morphology; DNA		No ID method given			1971-10-01		Nigeria	East Central State		Igbo-Etiti Grammar School, Nsukka	7.34801	6.85329						26900	https://manisnet.org	Gazetteer: GeoNames: Nsukka; second-order administrative division; GeoNameID: 8659738_MatulisG_Oct2022
3133	George Mason University	www.gmu.edu	Graham Matulis	gmatulis@gmu.edu		2023-12-13							Human observation	Nduaka, O. and Ikeme, M.M. (1973). Human skin lesions in East Central State, Nigeria due to the larvae of Amblyomma variegatum (Frabricus, 1794). Nigerian Medical Journal, 3(3), 140-143.			Animalia	Arthropoda	Arachnida	Ixodida	Ixodidae	Amblyomma	variegatum	(Fabricius, 1794)	Amblyomma variegatum	Amblyomma variegatum			Morphology; DNA		No ID method given			1971-10-01		Nigeria	East Central State		Igbo-Etiti Grammar School, Nsukka	7.34801	6.85329						26900	https://manisnet.org	Gazetteer: GeoNames: Nsukka; second-order administrative division; GeoNameID: 8659738_MatulisG_Oct2022
3132	George Mason University	www.gmu.edu	Graham Matulis	gmatulis@gmu.edu		2023-12-13							Human observation	Nduaka, O. and Ikeme, M.M. (1973). Human skin lesions in East Central State, Nigeria due to the larvae of Amblyomma variegatum (Frabricus, 1794). Nigerian Medical Journal, 3(3), 140-143.			Animalia	Arthropoda	Arachnida	Ixodida	Ixodidae	Amblyomma	variegatum	(Fabricius, 1794)	Amblyomma variegatum	Amblyomma variegatum			Morphology; DNA		No ID method given			1971-10-01		Nigeria	East Central State		Igbo-Etiti Grammar School, Nsukka	7.34801	6.85329						26900	https://manisnet.org	Gazetteer: GeoNames: Nsukka; second-order administrative division; GeoNameID: 8659738_MatulisG_Oct2022
3124	George Mason University	www.gmu.edu	Graham Matulis	gmatulis@gmu.edu		2023-12-13							Human observation	Natala, A.J., Okubanjo, O.O., Ulayi, B.M., Owolabi, Y.N., Jatau, I.D. and Yusuk, K.H. (2009). Ectoparasites of domestic animals in Northern Nigeria. Journal of Animal & Plant Sciences, 3(3), 238-242.			Animalia	Arthropoda	Arachnida	Ixodida	Ixodidae	Amblyomma	variegatum	(Fabricius, 1794)	Amblyomma variegatum	Amblyomma variegatum			Morphology; DNA		Lapage, G: 1968. Veterinary Parasitology. 2nd Edition (Revised) Oliver and Boyd, Edinburgh, London. Pp. 634–674. Soulsby, E.L.J. (1982). Helminth, arthropods and protozoa of domesticated animals. 7th Edition Bailliere and Tindall, London. 382-389.			January 1990 to December 2005		Nigeria			Zaria and other parts of Northern Nigeria	8	10						767500	https://manisnet.org	Gazetteer: GeoNames: Nigeria; independent political entity; GeoNameID: 2328926_MatulisG_Oct2022
1927	George Mason University	www.gmu.edu	Graham Matulis	gmatulis@gmu.edu		2023-12-13							Human observation	Gueye, A., Mbengue, M., Diouf, A. and Vassiliades, G. (1989). Prophylaxie de la cowdriose et observations sur la pathologie ovine dans la region des Niayes au Senegal. Revue Elev. Med. Vet. Pays trop., 42(4), 497-503.		Information on tick-borne diseases experienced in sheep herds during the study.	Animalia	Arthropoda	Arachnida	Ixodida	Ixodidae	Amblyomma	variegatum	(Fabricius, 1794)	Amblyomma variegatum	Amblyomma variegatum			Morphology					July to mid-October 1987 to onward		Senegal			Niayes region	-14.25	14.5						388100	https://manisnet.org	Gazetteer:GeoNames; Republic of Senegal; Independent political entity; GeoNamesID; 2245662_LibertyW_Oct2022
1910	George Mason University	www.gmu.edu	Graham Matulis	gmatulis@gmu.edu		2023-12-13							Human observation	Gueye, A., Mbengue, M., Diouf, A. and Sonko, M.L. (1993). Tiques et hemoparasitoses du betail au Senegal. V. La zone nord-guineenne. Revue d'elevage et de medecine veterinaire des pays tropicaux, 46(4), 551-561.			Animalia	Arthropoda	Arachnida	Ixodida	Ixodidae	Amblyomma	variegatum	(Fabricius, 1794)	Amblyomma variegatum	Amblyomma variegatum			Morphology					June 1986 to August 1987		Senegal			North Guinea area (map included)	-14.25	14.5						388100	https://manisnet.org	Gazetteer:GeoNames; Republic of Senegal; Independent political entity; GeoNamesID; 2245662_LibertyW_Oct2022
1909	George Mason University	www.gmu.edu	Graham Matulis	gmatulis@gmu.edu		2023-12-13							Human observation	Gueye, A., Mbengue, M., Diouf, A. and Sonko, M.L. (1993). Tiques et hemoparasitoses du betail au Senegal. V. La zone nord-guineenne. Revue d'elevage et de medecine veterinaire des pays tropicaux, 46(4), 551-561.			Animalia	Arthropoda	Arachnida	Ixodida	Ixodidae	Amblyomma	variegatum	(Fabricius, 1794)	Amblyomma variegatum	Amblyomma variegatum			Morphology					June 1986 to August 1987		Senegal			North Guinea area (map included)	-14.25	14.5						388100	https://manisnet.org	Gazetteer:GeoNames; Republic of Senegal; Independent political entity; GeoNamesID; 2245662_LibertyW_Oct2022
2641	George Mason University	www.gmu.edu	Graham Matulis	gmatulis@gmu.edu		2023-12-13							Human observation	Mohammed, A.N. and Aliu, Y.O. (1973). Nymphae of Amblyomma variegatum, adults of Aponomma latum and Haemogregarina spp. from the African beauty snake Psammorphis sibilans. Nigerian Journal of Science, 7(1), 17-18.			Animalia	Arthropoda	Arachnida	Ixodida	Ixodidae	Amblyomma	variegatum	(Fabricius, 1794)	Amblyomma variegatum	Amblyomma variegatum			Morphology; DNA		No ID method given.			1969-11-24		Nigeria			Samaru-Zaria Road, in the vicinity of Ahmadu Bello University	7.7227	11.1113						11400	https://manisnet.org	Gazetteer: GeoNames: Zaria; populated place; GeoNameID: 2317765_MatulisG_Oct2022
2627	George Mason University	www.gmu.edu	Graham Matulis	gmatulis@gmu.edu		2023-12-13							Preserved specimen	Mohammed, A.N. (1977). The seasonal incidence of ixodid ticks of cattle in Northern Nigeria. Bulletin of animal health and production in Africa, 273-293.			Animalia	Arthropoda	Arachnida	Ixodida	Ixodidae	Amblyomma	variegatum	(Fabricius, 1794)	Amblyomma variegatum	Amblyomma variegatum	Confirmed by Dr. P.C. Morel laboratory		Morphology; DNA		Hoogstraal, H. (1956) 'African Ixodoidea. L Ticks of the Sudan (with special reference to Equatorial Province and with preliminary reviews of the genera Boophilus, Margaropiis & Hyalomma) Res. Rep. NM 05050.29.07, Washington, D.C., Dept. Navy, Bur. Med. Surg., 1101pp.			From 15th February 1969 to 14th February 1970		Nigeria	Kaduna		Samaru	7.697	11.164						14500	https://manisnet.org	Gazetteer; GeoNames (Sabon Gari; second-order administrative division; GeoNames ID 7871258) Potter_August2023
2612	George Mason University	www.gmu.edu	Graham Matulis	gmatulis@gmu.edu		2023-12-13							Preserved specimen	Mohammed, A.N. (1977). The seasonal incidence of ixodid ticks of cattle in Northern Nigeria. Bulletin of animal health and production in Africa, 273-293.			Animalia	Arthropoda	Arachnida	Ixodida	Ixodidae	Amblyomma	variegatum	(Fabricius, 1794)	Amblyomma variegatum	Amblyomma variegatum	Confirmed by Dr. P.C. Morel laboratory		Morphology; DNA		Hoogstraal, H. (1956) 'African Ixodoidea. L Ticks of the Sudan (with special reference to Equatorial Province and with preliminary reviews of the genera Boophilus, Margaropiis & Hyalomma) Res. Rep. NM 05050.29.07, Washington, D.C., Dept. Navy, Bur. Med. Surg., 1101pp.			from 31st January 1968 to 15th January 1969		Nigeria	Katsina		Runka	7.30918	12.4479						22000	https://manisnet.org	Gazetteer: GeoNames (Runka; populated place; GeoNames ID 2324281) PotterA_Aug2023
134	George Mason University	www.gmu.edu	Abby Lilak	alilak@gmu.edu	4400 University Dr, Fairfax, VA 22030	2023-12-13							Human observation	Kaaboub, E. A., Ouchene, N., Ouchene, N. A., Dahmani, A., Ouchtati, I., Haif, A., & Khelef, D. (2021). Investigation of the principal vectors of abortive diseases in one-humped camels (Camelus dromedarius). Iraqi Journal of Veterinary Sciences, 35(3), 411-415.			Animalia	Arthropoda	Arachnida	Ixodida	Ixodidae	Amblyomma	variegatum	(Fabricius, 1794)	Amblyomma variegatum	Amblyomma variegatum			Morphology; DNA		Key of Walker et al. 2019			Between January and December 2017		Algeria	Ouargla		Ouargla	5.325	31.9492		5Deg19’30 E	31Deg56’57 N	31Deg56’57 N, 5Deg19’30 E	Degrees minutes seconds	4381	https://georeferencing.org/georefcalculator/gc.html	GeoCalculator(CoordsOnly; degrees minutes seconds; datum not recorded; nearest second)LilakA_Oct22
6	George Mason University	www.gmu.edu	Abby Lilak	alilak@gmu.edu	4400 University Dr, Fairfax, VA 22030	2023-12-13							Human observation	Khelifi-Ouchene, N. A., Ouchene, N., Dahmani, A., Kaaboub, E. A., Ouchetati, I., & Haif, A. (2020). Investigation of internal and external parasites of the camels (Camelus dromedarius) in Algeria. Annals of Parasitology, 66(3).			Animalia	Arthropoda	Arachnida	Ixodida	Ixodidae	Amblyomma	variegatum	(Fabricius, 1794)	Amblyomma variegatum	Amblyomma variegatum			Morphology; DNA		Key of Walker et al. 2003			Between January and December 2015		Algeria	El Oued	Oued Souf	El Oued	6.86319	33.3561	WGS84	6.86667Deg E	33.3667Deg N	33.3667DegN, 6.86667DegE	Decimal degrees	7850	https://manisnet.org	Gazetteer (GeoNames; El Oued; seat of first-order admin division; GeoNames ID: 2497411)_PecorD_Jan2023
2594	George Mason University	www.gmu.edu	Graham Matulis	gmatulis@gmu.edu		2023-12-13							Preserved specimen	Lawal, M.D., Fabiyi, J.P., George, B.D.J., Adamu, Y., Kabir, A., Alayande, M.O., Raji, A.A., Mahmuda, A., Usman, M. and Aminu, S. (2017). A preliminary study on the Monthly dynamics of cattle tick infestation in Sokoto, north western Nigeria. Nig. J. Anim. Prod., 44(1), 296-300			Animalia	Arthropoda	Arachnida	Ixodida	Ixodidae	Amblyomma	variegatum	(Fabricius, 1794)	Amblyomma variegatum	Amblyomma variegatum			Morphology; DNA		Hoogstraal, H. (1956): African Ixodidae I. Ticks of the Sudan. US Dept. of Navy Bureau of Medicine and Surgery Research Report. NM 005. 29.07. Walker (2003) Tick of Domestic Animals in Africa: A guide to identification of species. Biosciences Report, Edinburg, Eh 105QR, Scotland, U.K. pp.76-146.			January 2009 to December 2010		Nigeria	Sokoto		Dagabi	5.25	13.0833						191600	https://manisnet.org	Gazetteer: GeoNames: Sokoto State; first-order administrative division; GeoNameID: 2322907_MatulisG_Oct2022
2585	George Mason University	www.gmu.edu	Graham Matulis	gmatulis@gmu.edu		2023-12-13							Human observation	Lawal, M.D., Ameh, I.G., and Ahmed, A. Some ectoparasites of Camelus dromedarius in Sokoto, Nigeria. Journal of Entomology, 4(2), 143-148.			Animalia	Arthropoda	Arachnida	Ixodida	Ixodidae	Amblyomma	variegatum	(Fabricius, 1794)	Amblyomma variegatum	Amblyomma variegatum			Morphology; DNA		Hoogstral, H., 1978. Biology of Ticks. In: Tick-borne Diseases and Their Vectors, Wilde, J.K.H. (Ed.). Edinburgh University Press, Edinburgh, pp: 3-14. Walker, A., 1994. Arthropods of Humans and Domestic Animals: A Guide to Preliminary Identification. Chapman and Hall, London, UK. Walker, A.R., J.L. Bouattour, I.G. Estrada-Pena, A.A. Horak, R.G. Pegram and P.M. Preston, 2003. Ticks of Domestic An…					Nigeria			Sokoto abattoir market	5.25	13.0833						191600	https://manisnet.org	Gazetteer: GeoNames: Sokoto State; first-order administrative division; GeoNameID: 2322907_MatulisG_Oct2022
2572	George Mason University	www.gmu.edu	Graham Matulis	gmatulis@gmu.edu		2023-12-13							Preserved specimen	Kaze, P.D., Dogo, G.A., Tanko, J., Bialla, M. and Kogi, C.A. (2017). Epidemiology of Ectoparasites Infestation in Jos North, Plateau State, Nigeria. Saudi Journal of Medical and Pharmaceutical Sciences, 3(3B), 206-210.			Animalia	Arthropoda	Arachnida	Ixodida	Ixodidae	Amblyomma	variegatum	(Fabricius, 1794)	Amblyomma variegatum	Amblyomma variegatum			Morphology; DNA		Walker, A.R, Bouattour, A.C.(2003). Ticks of domestic animals in African., A guide to identification of species, KTTD-2’, Bioscience Report, London.					Nigeria	Plateau	Jos North	Jos	8.90221	9.93937						12100	https://manisnet.org	Gazetteer: GeoNames (Jos North; second-order administrative division; GeoNames ID 8634514) June_2023_PotterA
2571	George Mason University	www.gmu.edu	Graham Matulis	gmatulis@gmu.edu		2023-12-13							Preserved specimen	Kaze, P.D., Dogo, G.A., Tanko, J., Bialla, M. and Kogi, C.A. (2017). Epidemiology of Ectoparasites Infestation in Jos North, Plateau State, Nigeria. Saudi Journal of Medical and Pharmaceutical Sciences, 3(3B), 206-210.			Animalia	Arthropoda	Arachnida	Ixodida	Ixodidae	Amblyomma	variegatum	(Fabricius, 1794)	Amblyomma variegatum	Amblyomma variegatum			Morphology; DNA		Walker, A.R, Bouattour, A.C.(2003). Ticks of domestic animals in African., A guide to identification of species, KTTD-2’, Bioscience Report, London.					Nigeria	Plateau	Jos North	Jos	8.90221	9.93937						12100	https://manisnet.org	Gazetteer: GeoNames (Jos North; second-order administrative division; GeoNames ID 8634514) June_2023_PotterA
3327	George Mason University	www.gmu.edu	Graham Matulis	gmatulis@gmu.edu		2023-12-13							Human observation	Simpson, J. (1913). Entomological research in British West Africa. IV. Sierra Leone. Bulletin of Entomological Research, 4(3), 151-190. doi:10.1017/S000748530004311X			Animalia	Arthropoda	Arachnida	Ixodida	Ixodidae	Amblyomma	variegatum	(Fabricius, 1794)	Amblyomma variegatum	Amblyomma variegatum					No ID method given	1912-03-19	1912-09-25	19th March ... 25th September		Sierra Leone			Rowerre	-11.5	8.5						207000	https://manisnet.org	Gazetteer; GeoNames (Republic of Sierra Leone; independent political entity; GeoNames ID 2403846) PotterA_Sep2023
3310	George Mason University	www.gmu.edu	Graham Matulis	gmatulis@gmu.edu		2023-12-13							Human observation	Simpson, J. (1913). Entomological research in British West Africa. IV. Sierra Leone. Bulletin of Entomological Research, 4(3), 151-190. doi:10.1017/S000748530004311X			Animalia	Arthropoda	Arachnida	Ixodida	Ixodidae	Amblyomma	variegatum	(Fabricius, 1794)	Amblyomma variegatum	Amblyomma variegatum					No ID method given	1912-03-19	1912-09-25	19th March ... 25th September		Sierra Leone	Northern		Konta	-11.5333	9.15						150800	https://manisnet.org	Gazetteer: GeoNames: Northern Province; first-order administrative division; GeoNameID: 2404798_MatulisG_Oct2022
2560	George Mason University	www.gmu.edu	Graham Matulis	gmatulis@gmu.edu		2023-12-13							Human observation	Kamara, J.A. (1973). Some parasites of wild animals in Sierra Leone. Bulletin of Animal Health and Production in Africa, 265-268.			Animalia	Arthropoda	Arachnida	Ixodida	Ixodidae	Amblyomma	variegatum	(Fabricius, 1794)	Amblyomma variegatum	Amblyomma variegatum	Dr. Campbell, Drs. Hoffmann, Garber, and Jagow, Dr. Khalil				No ID method given					Sierra Leone				-11.5	8.5						207000	https://manisnet.org	Gazetteer; GeoNames (Republic of Sierra Leone; independent political entity; GeoNames ID 2403846) PotterA_Sep2023
116	George Mason University	www.gmu.edu	Abby Lilak	alilak@gmu.edu	4400 University Dr, Fairfax, VA 22030	2023-12-13						GU451248.1	Human observation	Lafri, I., Benredjem, W., Neffah-Baaziz, F., Lalout, R., Abdelouahed, K., Gassen, B., ... & Bitam, I. (2018). Inventory and update on argasid ticks and associated pathogens in Algeria. New Microbes and New Infections, 23, 110-114.			Animalia	Arthropoda	Arachnida	Ixodida	Argasidae	Argas	persicus	(Oken, 1818)	Argas persicus	Argas persicus			Morphology; DNA		Keys from Estrada Pena and Bouattour 2004			May 2012 to October 2015		Algeria	Tamanrassat		Tamanrassat	5.52278	22.785		5Deg 31'022.001"E	22Deg 47'06"N	22Deg 47'06"N 5Deg 31'022.001"E	Degrees minutes seconds	4507	https://georeferencing.org/georefcalculator/gc.html	GeoCalculator (CoordsOnly; Degrees minutes seconds; datum not recorded; nearest 0.01 second)LilakA_Nov22
2537	George Mason University	www.gmu.edu	Graham Matulis	gmatulis@gmu.edu		2023-12-13							Human observation	Kamani, J. (2021). Molecular evidence indicts Haemaphysalis leachi (Acari: Ixodidae) as the vector of Babesia rossi in dogs in Nigeria, West Africa. Ticks and Tick-borne Diseases, 12.			Animalia	Arthropoda	Arachnida	Ixodida	Ixodidae	Amblyomma	variegatum	(Fabricius, 1794)	Amblyomma variegatum	Amblyomma variegatum			Morphology; DNA		Walker, A.R., Bouattour, A., Camicas, J.L., Estrada-Pena, A., Horak, I.G., Latif, A.A., Pegram, R.G., Preston, P.M., 2003. Ticks of Domestic Animals in Africa: a Guide to Identification of Species. Bioscience Reports, Edinburgh. PCR targeting Cox1 and LCO1490 + Sequencing, both of which were described in the paper			From June 2018 to September 2019		Nigeria	Plateau			9.75	9.16667						169300	https://manisnet.org	Gazetteer: GeoNames: Plateau State; first-order administrative division; GeoNameID: 2324828_MatulisG_Oct2022
2521	George Mason University	www.gmu.edu	Graham Matulis	gmatulis@gmu.edu		2023-12-13							Preserved specimen	K. Unsworth (1952) The Ixodid Parasites of Cattle in Nigeria, with Particular Reference to the Northern Territories, Annals of Tropical Medicine & Parasitology, 46:4, 331-336, DOI: 10.1080/00034983.1952.11685538			Animalia	Arthropoda	Arachnida	Ixodida	Ixodidae	Amblyomma	variegatum	(Fabricius, 1794)	Amblyomma variegatum	Amblyomma variegatum			Morphology; DNA		No ID method given			1948		Nigeria	Kaduna		Zangon Katab	8.40611	9.83504						1000	https://manisnet.org	Gazetteer: GeoNames: Zango Katab; populated place; GeoNameID: 2317812_MatulisG_Oct2022
2515	George Mason University	www.gmu.edu	Graham Matulis	gmatulis@gmu.edu		2023-12-13							Preserved specimen	K. Unsworth (1952) The Ixodid Parasites of Cattle in Nigeria, with Particular Reference to the Northern Territories, Annals of Tropical Medicine & Parasitology, 46:4, 331-336, DOI: 10.1080/00034983.1952.11685538			Animalia	Arthropoda	Arachnida	Ixodida	Ixodidae	Amblyomma	variegatum	(Fabricius, 1794)	Amblyomma variegatum	Amblyomma variegatum			Morphology; DNA		No ID method given			1948		Nigeria	Kaduna		Yelwa	7.43278	10.4366						2700	https://manisnet.org	Gazetteer: GeoNames: Yelwa; third-order administrative divison; GeoNameID: 9412277_MatulisG_Oct2022
2513	George Mason University	www.gmu.edu	Graham Matulis	gmatulis@gmu.edu		2023-12-13							Preserved specimen	K. Unsworth (1952) The Ixodid Parasites of Cattle in Nigeria, with Particular Reference to the Northern Territories, Annals of Tropical Medicine & Parasitology, 46:4, 331-336, DOI: 10.1080/00034983.1952.11685538			Animalia	Arthropoda	Arachnida	Ixodida	Ixodidae	Amblyomma	variegatum	(Fabricius, 1794)	Amblyomma variegatum	Amblyomma variegatum			Morphology; DNA		No ID method given			1948		Nigeria	Kaduna		Kargi	8.37338	11.0925						15700	https://manisnet.org	Gazetteer: GeoNames: Kargi; third-order administrative divison; GeoNameID: 9412116_MatulisG_Oct2022
2507	George Mason University	www.gmu.edu	Graham Matulis	gmatulis@gmu.edu		2023-12-13							Preserved specimen	K. Unsworth (1952) The Ixodid Parasites of Cattle in Nigeria, with Particular Reference to the Northern Territories, Annals of Tropical Medicine & Parasitology, 46:4, 331-336, DOI: 10.1080/00034983.1952.11685538			Animalia	Arthropoda	Arachnida	Ixodida	Ixodidae	Amblyomma	variegatum	(Fabricius, 1794)	Amblyomma variegatum	Amblyomma variegatum			Morphology; DNA		No ID method given			1948		Nigeria	Kaduna		Anchau	8.33501	10.9106						16500	https://manisnet.org	Gazetteer: GeoNames: Anchau; third-order administrative divison; GeoNameID: 9412112_MatulisG_Oct2022
2504	George Mason University	www.gmu.edu	Graham Matulis	gmatulis@gmu.edu		2023-12-13							Preserved specimen	K. Unsworth (1952) The Ixodid Parasites of Cattle in Nigeria, with Particular Reference to the Northern Territories, Annals of Tropical Medicine & Parasitology, 46:4, 331-336, DOI: 10.1080/00034983.1952.11685538			Animalia	Arthropoda	Arachnida	Ixodida	Ixodidae	Amblyomma	variegatum	(Fabricius, 1794)	Amblyomma variegatum	Amblyomma variegatum			Morphology; DNA		No ID method given			1948		Nigeria	Ondo		Ovo	5.58005	7.16648						32300	https://manisnet.org	Gazetteer: GeoNames: Owo; second-order administrative divison; GeoNameID: 8636756_MatulisG_Oct2022
2500	George Mason University	www.gmu.edu	Graham Matulis	gmatulis@gmu.edu		2023-12-13							Preserved specimen	K. Unsworth (1952) The Ixodid Parasites of Cattle in Nigeria, with Particular Reference to the Northern Territories, Annals of Tropical Medicine & Parasitology, 46:4, 331-336, DOI: 10.1080/00034983.1952.11685538			Animalia	Arthropoda	Arachnida	Ixodida	Ixodidae	Amblyomma	variegatum	(Fabricius, 1794)	Amblyomma variegatum	Amblyomma variegatum			Morphology; DNA		No ID method given			1948		Nigeria	Kwara		Ekiti	5.32035	8.11799						25800	https://manisnet.org	Gazetteer: GeoNames: Ekiti; second-order administrative divison; GeoNameID: 8635167_MatulisG_Oct2022
2496	George Mason University	www.gmu.edu	Graham Matulis	gmatulis@gmu.edu		2023-12-13							Preserved specimen	K. Unsworth (1952) The Ixodid Parasites of Cattle in Nigeria, with Particular Reference to the Northern Territories, Annals of Tropical Medicine & Parasitology, 46:4, 331-336, DOI: 10.1080/00034983.1952.11685538			Animalia	Arthropoda	Arachnida	Ixodida	Ixodidae	Amblyomma	variegatum	(Fabricius, 1794)	Amblyomma variegatum	Amblyomma variegatum			Morphology; DNA		No ID method given			1948		Nigeria	Ekiti		Effon	4.93721	7.69576						15200	https://manisnet.org	Gazetteer: GeoNames: Efon; second-order administrative divison; GeoNameID: 8636730_MatulisG_Oct2022
2483	George Mason University	www.gmu.edu	Graham Matulis	gmatulis@gmu.edu		2023-12-13							Preserved specimen	K. Unsworth (1952) The Ixodid Parasites of Cattle in Nigeria, with Particular Reference to the Northern Territories, Annals of Tropical Medicine & Parasitology, 46:4, 331-336, DOI: 10.1080/00034983.1952.11685538			Animalia	Arthropoda	Arachnida	Ixodida	Ixodidae	Amblyomma	variegatum	(Fabricius, 1794)	Amblyomma variegatum	Amblyomma variegatum			Morphology; DNA		No ID method given			1948		Nigeria	Sokoto		Sokoto	5.24322	13.0627						9200	https://manisnet.org	Gazetteer: GeoNames: Sokoto; seat of a first-order administrative divison; GeoNameID: 2322911_MatulisG_Oct2022
2475	George Mason University	www.gmu.edu	Graham Matulis	gmatulis@gmu.edu		2023-12-13							Preserved specimen	K. Unsworth (1952) The Ixodid Parasites of Cattle in Nigeria, with Particular Reference to the Northern Territories, Annals of Tropical Medicine & Parasitology, 46:4, 331-336, DOI: 10.1080/00034983.1952.11685538			Animalia	Arthropoda	Arachnida	Ixodida	Ixodidae	Amblyomma	variegatum	(Fabricius, 1794)	Amblyomma variegatum	Amblyomma variegatum			Morphology; DNA		No ID method given			1948		Nigeria	Sokoto		Gwarnyo	5.25	13.0833						191600	https://manisnet.org	Gazetteer: GeoNames: Sokoto State; first-order administrative division; GeoNameID: 2322907_MatulisG_Nov2022
2469	George Mason University	www.gmu.edu	Graham Matulis	gmatulis@gmu.edu		2023-12-13							Preserved specimen	K. Unsworth (1952) The Ixodid Parasites of Cattle in Nigeria, with Particular Reference to the Northern Territories, Annals of Tropical Medicine & Parasitology, 46:4, 331-336, DOI: 10.1080/00034983.1952.11685538			Animalia	Arthropoda	Arachnida	Ixodida	Ixodidae	Amblyomma	variegatum	(Fabricius, 1794)	Amblyomma variegatum	Amblyomma variegatum			Morphology; DNA		No ID method given			1948		Nigeria	Sokoto		Gusau	6.61984	11.8756						71700	https://manisnet.org	Gazetteer: GeoNames: Gusau; second-order administrative divison; GeoNameID: 8633548_MatulisG_Oct2022
2464	George Mason University	www.gmu.edu	Graham Matulis	gmatulis@gmu.edu		2023-12-13							Preserved specimen	K. Unsworth (1952) The Ixodid Parasites of Cattle in Nigeria, with Particular Reference to the Northern Territories, Annals of Tropical Medicine & Parasitology, 46:4, 331-336, DOI: 10.1080/00034983.1952.11685538			Animalia	Arthropoda	Arachnida	Ixodida	Ixodidae	Amblyomma	variegatum	(Fabricius, 1794)	Amblyomma variegatum	Amblyomma variegatum			Morphology; DNA		No ID method given			1948		Nigeria	Sokoto		Gada	5.65521	13.7474						9400	https://manisnet.org	Gazetteer: GeoNames: Gada; second-order administrative divison; GeoNameID: 8632714_MatulisG_Oct2022
2452	George Mason University	www.gmu.edu	Graham Matulis	gmatulis@gmu.edu		2023-12-13							Preserved specimen	K. Unsworth (1952) The Ixodid Parasites of Cattle in Nigeria, with Particular Reference to the Northern Territories, Annals of Tropical Medicine & Parasitology, 46:4, 331-336, DOI: 10.1080/00034983.1952.11685538			Animalia	Arthropoda	Arachnida	Ixodida	Ixodidae	Amblyomma	variegatum	(Fabricius, 1794)	Amblyomma variegatum	Amblyomma variegatum			Morphology; DNA		No ID method given			1948		Nigeria	Sokoto		Bukwium	5.46821	12.1372						66500	https://manisnet.org	Gazetteer: GeoNames: Bukkuyum; seat of a second-order administrative divison; GeoNameID: 2346575_MatulisG_Oct2022
2446	George Mason University	www.gmu.edu	Graham Matulis	gmatulis@gmu.edu		2023-12-13							Preserved specimen	K. Unsworth (1952) The Ixodid Parasites of Cattle in Nigeria, with Particular Reference to the Northern Territories, Annals of Tropical Medicine & Parasitology, 46:4, 331-336, DOI: 10.1080/00034983.1952.11685538			Animalia	Arthropoda	Arachnida	Ixodida	Ixodidae	Amblyomma	variegatum	(Fabricius, 1794)	Amblyomma variegatum	Amblyomma variegatum			Morphology; DNA		No ID method given			1948		Nigeria	Plateau		Vom	8.79138	9.7291						12000	https://manisnet.org	Gazetteer: GeoNames: Vom; populated place; GeoNameID: 2319407_MatulisG_Oct2022
2440	George Mason University	www.gmu.edu	Graham Matulis	gmatulis@gmu.edu		2023-12-13							Preserved specimen	K. Unsworth (1952) The Ixodid Parasites of Cattle in Nigeria, with Particular Reference to the Northern Territories, Annals of Tropical Medicine & Parasitology, 46:4, 331-336, DOI: 10.1080/00034983.1952.11685538			Animalia	Arthropoda	Arachnida	Ixodida	Ixodidae	Amblyomma	variegatum	(Fabricius, 1794)	Amblyomma variegatum	Amblyomma variegatum			Morphology; DNA		No ID method given			1948		Nigeria	Plateau		Shendam	9.5	8.71667						48100	https://manisnet.org	Gazetteer: GeoNames: Shendam; second-order administrative divison; GeoNameID: 7730025_MatulisG_Oct2022
2438	George Mason University	www.gmu.edu	Graham Matulis	gmatulis@gmu.edu		2023-12-13							Preserved specimen	K. Unsworth (1952) The Ixodid Parasites of Cattle in Nigeria, with Particular Reference to the Northern Territories, Annals of Tropical Medicine & Parasitology, 46:4, 331-336, DOI: 10.1080/00034983.1952.11685538			Animalia	Arthropoda	Arachnida	Ixodida	Ixodidae	Amblyomma	variegatum	(Fabricius, 1794)	Amblyomma variegatum	Amblyomma variegatum			Morphology; DNA		No ID method given			1948		Nigeria	Plateau		Pankshin	9.3988	9.21598						41500	https://manisnet.org	Gazetteer: GeoNames: Pankshin; second-order administrative divison; GeoNameID: 7730022_MatulisG_Oct2022
2432	George Mason University	www.gmu.edu	Graham Matulis	gmatulis@gmu.edu		2023-12-13							Preserved specimen	K. Unsworth (1952) The Ixodid Parasites of Cattle in Nigeria, with Particular Reference to the Northern Territories, Annals of Tropical Medicine & Parasitology, 46:4, 331-336, DOI: 10.1080/00034983.1952.11685538			Animalia	Arthropoda	Arachnida	Ixodida	Ixodidae	Amblyomma	variegatum	(Fabricius, 1794)	Amblyomma variegatum	Amblyomma variegatum			Morphology; DNA		No ID method given			1948		Nigeria	Plateau		Mai-Idontoro	8.98869	9.71694						2500	https://manisnet.org	Gazetteer: GeoNames: Mai-Idon Taro; populated place; GeoNameID: 2331403_MatulisG_Oct2022
2429	George Mason University	www.gmu.edu	Graham Matulis	gmatulis@gmu.edu		2023-12-13							Preserved specimen	K. Unsworth (1952) The Ixodid Parasites of Cattle in Nigeria, with Particular Reference to the Northern Territories, Annals of Tropical Medicine & Parasitology, 46:4, 331-336, DOI: 10.1080/00034983.1952.11685538			Animalia	Arthropoda	Arachnida	Ixodida	Ixodidae	Amblyomma	variegatum	(Fabricius, 1794)	Amblyomma variegatum	Amblyomma variegatum			Morphology; DNA		No ID method given			1948		Nigeria	Plateau		Kurra	8.74224	9.40066						169300	https://manisnet.org	Gazetteer: GeoNames: Plateau State; first-order administrative division; GeoNameID: 2324828_MatulisG_Oct2022
2425	George Mason University	www.gmu.edu	Graham Matulis	gmatulis@gmu.edu		2023-12-13							Preserved specimen	K. Unsworth (1952) The Ixodid Parasites of Cattle in Nigeria, with Particular Reference to the Northern Territories, Annals of Tropical Medicine & Parasitology, 46:4, 331-336, DOI: 10.1080/00034983.1952.11685538			Animalia	Arthropoda	Arachnida	Ixodida	Ixodidae	Amblyomma	variegatum	(Fabricius, 1794)	Amblyomma variegatum	Amblyomma variegatum			Morphology; DNA		No ID method given			1948		Nigeria	Plateau		Jos	8.89212	9.92849						13700	https://manisnet.org	Gazetteer: GeoNames: Jos; seat of a first-order administrative divison; GeoNameID: 2335953_MatulisG_Oct2022
2421	George Mason University	www.gmu.edu	Graham Matulis	gmatulis@gmu.edu		2023-12-13							Preserved specimen	K. Unsworth (1952) The Ixodid Parasites of Cattle in Nigeria, with Particular Reference to the Northern Territories, Annals of Tropical Medicine & Parasitology, 46:4, 331-336, DOI: 10.1080/00034983.1952.11685538			Animalia	Arthropoda	Arachnida	Ixodida	Ixodidae	Amblyomma	variegatum	(Fabricius, 1794)	Amblyomma variegatum	Amblyomma variegatum			Morphology; DNA		No ID method given			1948		Nigeria	Plateau		Bokkos	8.92677	9.22692						32100	https://manisnet.org	Gazetteer: GeoNames: Bokkos; second-order administrative divison; GeoNameID: 8634510_MatulisG_Oct2022
2417	George Mason University	www.gmu.edu	Graham Matulis	gmatulis@gmu.edu		2023-12-13							Preserved specimen	K. Unsworth (1952) The Ixodid Parasites of Cattle in Nigeria, with Particular Reference to the Northern Territories, Annals of Tropical Medicine & Parasitology, 46:4, 331-336, DOI: 10.1080/00034983.1952.11685538			Animalia	Arthropoda	Arachnida	Ixodida	Ixodidae	Amblyomma	variegatum	(Fabricius, 1794)	Amblyomma variegatum	Amblyomma variegatum			Morphology; DNA		No ID method given			1948		Nigeria	Niger		Minna	6.54776	9.61524						9800	https://manisnet.org	Gazetteer: GeoNames: Minna; seat of a first-order administrative divison; GeoNameID: 2330100_MatulisG_Oct2022
2410	George Mason University	www.gmu.edu	Graham Matulis	gmatulis@gmu.edu		2023-12-13							Preserved specimen	K. Unsworth (1952) The Ixodid Parasites of Cattle in Nigeria, with Particular Reference to the Northern Territories, Annals of Tropical Medicine & Parasitology, 46:4, 331-336, DOI: 10.1080/00034983.1952.11685538			Animalia	Arthropoda	Arachnida	Ixodida	Ixodidae	Amblyomma	variegatum	(Fabricius, 1794)	Amblyomma variegatum	Amblyomma variegatum			Morphology; DNA		No ID method given			1948		Nigeria	Niger		Kontagora	5.4795	10.4522						39000	https://manisnet.org	Gazetteer: GeoNames: Kontagora; second-order administrative divison; GeoNameID: 8634913_MatulisG_Oct2022
2404	George Mason University	www.gmu.edu	Graham Matulis	gmatulis@gmu.edu		2023-12-13							Preserved specimen	K. Unsworth (1952) The Ixodid Parasites of Cattle in Nigeria, with Particular Reference to the Northern Territories, Annals of Tropical Medicine & Parasitology, 46:4, 331-336, DOI: 10.1080/00034983.1952.11685538			Animalia	Arthropoda	Arachnida	Ixodida	Ixodidae	Amblyomma	variegatum	(Fabricius, 1794)	Amblyomma variegatum	Amblyomma variegatum			Morphology; DNA		No ID method given			1948		Nigeria	Niger		Bida	5.98473	9.08269						5100	https://manisnet.org	Gazetteer: GeoNames: Bida; seat of a second-order administrative divison; GeoNameID: 2347209_MatulisG_Oct2022
2399	George Mason University	www.gmu.edu	Graham Matulis	gmatulis@gmu.edu		2023-12-13							Preserved specimen	K. Unsworth (1952) The Ixodid Parasites of Cattle in Nigeria, with Particular Reference to the Northern Territories, Annals of Tropical Medicine & Parasitology, 46:4, 331-336, DOI: 10.1080/00034983.1952.11685538			Animalia	Arthropoda	Arachnida	Ixodida	Ixodidae	Amblyomma	variegatum	(Fabricius, 1794)	Amblyomma variegatum	Amblyomma variegatum			Morphology; DNA		No ID method given			1948		Nigeria	Niger		Abuja	7.49508	9.05785						15400	https://manisnet.org	Gazetteer: GeoNames: Abuja; capital of a political entity; GeoNameID: 2352778_MatulisG_Oct2022
2391	George Mason University	www.gmu.edu	Graham Matulis	gmatulis@gmu.edu		2023-12-13							Preserved specimen	K. Unsworth (1952) The Ixodid Parasites of Cattle in Nigeria, with Particular Reference to the Northern Territories, Annals of Tropical Medicine & Parasitology, 46:4, 331-336, DOI: 10.1080/00034983.1952.11685538			Animalia	Arthropoda	Arachnida	Ixodida	Ixodidae	Amblyomma	variegatum	(Fabricius, 1794)	Amblyomma variegatum	Amblyomma variegatum			Morphology; DNA		No ID method given			1948		Nigeria	Katsina		Tambu	8.25194	12.9781						2300	https://manisnet.org	Gazetteer: GeoNames: Tambu; populated place; GeoNameID: 2322490_MatulisG_Oct2022
2379	George Mason University	www.gmu.edu	Graham Matulis	gmatulis@gmu.edu		2023-12-13							Preserved specimen	K. Unsworth (1952) The Ixodid Parasites of Cattle in Nigeria, with Particular Reference to the Northern Territories, Annals of Tropical Medicine & Parasitology, 46:4, 331-336, DOI: 10.1080/00034983.1952.11685538			Animalia	Arthropoda	Arachnida	Ixodida	Ixodidae	Amblyomma	variegatum	(Fabricius, 1794)	Amblyomma variegatum	Amblyomma variegatum			Morphology; DNA		No ID method given			1948		Nigeria	Katsina		Katsina	7.61433	13.0056						8500	https://manisnet.org	Gazetteer: GeoNames: Katsina; second-order administrative divison; GeoNameID: 8633552_MatulisG_Oct2022
2374	George Mason University	www.gmu.edu	Graham Matulis	gmatulis@gmu.edu		2023-12-13							Preserved specimen	K. Unsworth (1952) The Ixodid Parasites of Cattle in Nigeria, with Particular Reference to the Northern Territories, Annals of Tropical Medicine & Parasitology, 46:4, 331-336, DOI: 10.1080/00034983.1952.11685538			Animalia	Arthropoda	Arachnida	Ixodida	Ixodidae	Amblyomma	variegatum	(Fabricius, 1794)	Amblyomma variegatum	Amblyomma variegatum			Morphology; DNA		No ID method given			1948		Nigeria	Katsina		Kafinsoli	7.5	12.25						1100	https://manisnet.org	Gazetteer: GeoNames (Kafin-Soli; populated place; GeoNames ID 2335656) Potter_July2023
2368	George Mason University	www.gmu.edu	Graham Matulis	gmatulis@gmu.edu		2023-12-13							Preserved specimen	K. Unsworth (1952) The Ixodid Parasites of Cattle in Nigeria, with Particular Reference to the Northern Territories, Annals of Tropical Medicine & Parasitology, 46:4, 331-336, DOI: 10.1080/00034983.1952.11685538			Animalia	Arthropoda	Arachnida	Ixodida	Ixodidae	Amblyomma	variegatum	(Fabricius, 1794)	Amblyomma variegatum	Amblyomma variegatum			Morphology; DNA		No ID method given			1948		Nigeria	Katsina		Funtua	7.30699	11.472						23800	https://manisnet.org	Gazetteer: GeoNames: Funtua; second-order administrative divison; GeoNameID: 8633671_MatulisG_Oct2022
2361	George Mason University	www.gmu.edu	Graham Matulis	gmatulis@gmu.edu		2023-12-13							Preserved specimen	K. Unsworth (1952) The Ixodid Parasites of Cattle in Nigeria, with Particular Reference to the Northern Territories, Annals of Tropical Medicine & Parasitology, 46:4, 331-336, DOI: 10.1080/00034983.1952.11685538			Animalia	Arthropoda	Arachnida	Ixodida	Ixodidae	Amblyomma	variegatum	(Fabricius, 1794)	Amblyomma variegatum	Amblyomma variegatum			Morphology; DNA		No ID method given			1948		Nigeria	Katsina		Daudawa	7.17582	11.65						40000	https://manisnet.org	Gazetteer: GeoNames: Daudawa; third-order administrative divison; GeoNameID: 9411131_MatulisG_Oct2022
2356	George Mason University	www.gmu.edu	Graham Matulis	gmatulis@gmu.edu		2023-12-13							Preserved specimen	K. Unsworth (1952) The Ixodid Parasites of Cattle in Nigeria, with Particular Reference to the Northern Territories, Annals of Tropical Medicine & Parasitology, 46:4, 331-336, DOI: 10.1080/00034983.1952.11685538			Animalia	Arthropoda	Arachnida	Ixodida	Ixodidae	Amblyomma	variegatum	(Fabricius, 1794)	Amblyomma variegatum	Amblyomma variegatum			Morphology; DNA		No ID method given			1948		Nigeria	Kano		Wudil	8.81859	11.7296						23400	https://manisnet.org	Gazetteer: GeoNames: Wudil; second-order administrative divison; GeoNameID: 7910329_MatulisG_Oct2022
2349	George Mason University	www.gmu.edu	Graham Matulis	gmatulis@gmu.edu		2023-12-13							Preserved specimen	K. Unsworth (1952) The Ixodid Parasites of Cattle in Nigeria, with Particular Reference to the Northern Territories, Annals of Tropical Medicine & Parasitology, 46:4, 331-336, DOI: 10.1080/00034983.1952.11685538			Animalia	Arthropoda	Arachnida	Ixodida	Ixodidae	Amblyomma	variegatum	(Fabricius, 1794)	Amblyomma variegatum	Amblyomma variegatum			Morphology; DNA		No ID method given			1948		Nigeria	Kano		Kano	8.51898	11.9816						13900	https://manisnet.org	Gazetteer: GeoNames: Kano Municipal; second-order administrative divison; GeoNameID: 8633821_MatulisG_Oct2022
2342	George Mason University	www.gmu.edu	Graham Matulis	gmatulis@gmu.edu		2023-12-13							Preserved specimen	K. Unsworth (1952) The Ixodid Parasites of Cattle in Nigeria, with Particular Reference to the Northern Territories, Annals of Tropical Medicine & Parasitology, 46:4, 331-336, DOI: 10.1080/00034983.1952.11685538			Animalia	Arthropoda	Arachnida	Ixodida	Ixodidae	Amblyomma	variegatum	(Fabricius, 1794)	Amblyomma variegatum	Amblyomma variegatum			Morphology; DNA		No ID method given			1948		Nigeria	Kano		Dambarta	8.63432	12.42						20200	https://manisnet.org	Gazetteer: GeoNames: Dambatta; second-order administrative divison; GeoNameID: 8633692_MatulisG_Oct2022
2338	George Mason University	www.gmu.edu	Graham Matulis	gmatulis@gmu.edu		2023-12-13							Preserved specimen	K. Unsworth (1952) The Ixodid Parasites of Cattle in Nigeria, with Particular Reference to the Northern Territories, Annals of Tropical Medicine & Parasitology, 46:4, 331-336, DOI: 10.1080/00034983.1952.11685538			Animalia	Arthropoda	Arachnida	Ixodida	Ixodidae	Amblyomma	variegatum	(Fabricius, 1794)	Amblyomma variegatum	Amblyomma variegatum			Morphology; DNA		No ID method given			1948		Nigeria	Kano		Bichi	8.27943	12.2339						25300	https://manisnet.org	Gazetteer: GeoNames: Bichi; second-order administrative divison; GeoNameID: 8633694_MatulisG_Oct2022
2335	George Mason University	www.gmu.edu	Graham Matulis	gmatulis@gmu.edu		2023-12-13							Preserved specimen	K. Unsworth (1952) The Ixodid Parasites of Cattle in Nigeria, with Particular Reference to the Northern Territories, Annals of Tropical Medicine & Parasitology, 46:4, 331-336, DOI: 10.1080/00034983.1952.11685538			Animalia	Arthropoda	Arachnida	Ixodida	Ixodidae	Amblyomma	variegatum	(Fabricius, 1794)	Amblyomma variegatum	Amblyomma variegatum			Morphology; DNA		No ID method given			1948		Nigeria	Kwara		Odota	5	8.5						252200	https://manisnet.org	Gazetteer: GeoNames: Kwara State; first-order administrative division; GeoNameID: 2332785_MatulisG_Nov2022
2334	George Mason University	www.gmu.edu	Graham Matulis	gmatulis@gmu.edu		2023-12-13							Preserved specimen	K. Unsworth (1952) The Ixodid Parasites of Cattle in Nigeria, with Particular Reference to the Northern Territories, Annals of Tropical Medicine & Parasitology, 46:4, 331-336, DOI: 10.1080/00034983.1952.11685538			Animalia	Arthropoda	Arachnida	Ixodida	Ixodidae	Amblyomma	variegatum	(Fabricius, 1794)	Amblyomma variegatum	Amblyomma variegatum			Morphology; DNA		No ID method given			1948		Nigeria	Kwara		Lanwa	4.75032	8.74792						5000	https://manisnet.org	Gazetteer: GeoNames: Lanwa; populated place; GeoNameID: 2332259_MatulisG_Oct2022
2332	George Mason University	www.gmu.edu	Graham Matulis	gmatulis@gmu.edu		2023-12-13							Preserved specimen	K. Unsworth (1952) The Ixodid Parasites of Cattle in Nigeria, with Particular Reference to the Northern Territories, Annals of Tropical Medicine & Parasitology, 46:4, 331-336, DOI: 10.1080/00034983.1952.11685538			Animalia	Arthropoda	Arachnida	Ixodida	Ixodidae	Amblyomma	variegatum	(Fabricius, 1794)	Amblyomma variegatum	Amblyomma variegatum			Morphology; DNA		No ID method given			1948		Nigeria	Kwara		Laduba	4.56667	8.38333						2000	https://manisnet.org	Gazetteer: GeoNames: Laduba; populated place; GeoNameID: 2332523_MatulisG_Oct2022
2326	George Mason University	www.gmu.edu	Graham Matulis	gmatulis@gmu.edu		2023-12-13							Preserved specimen	K. Unsworth (1952) The Ixodid Parasites of Cattle in Nigeria, with Particular Reference to the Northern Territories, Annals of Tropical Medicine & Parasitology, 46:4, 331-336, DOI: 10.1080/00034983.1952.11685538			Animalia	Arthropoda	Arachnida	Ixodida	Ixodidae	Amblyomma	variegatum	(Fabricius, 1794)	Amblyomma variegatum	Amblyomma variegatum			Morphology; DNA		No ID method given			1948		Nigeria	Kwara		Ilorin	8	10						767500	https://manisnet.org	Gazetteer: GeoNames: Nigeria; independent political entity; GeoNameID: 2328926_MatulisG_Oct2022
2325	George Mason University	www.gmu.edu	Graham Matulis	gmatulis@gmu.edu		2023-12-13							Preserved specimen	K. Unsworth (1952) The Ixodid Parasites of Cattle in Nigeria, with Particular Reference to the Northern Territories, Annals of Tropical Medicine & Parasitology, 46:4, 331-336, DOI: 10.1080/00034983.1952.11685538			Animalia	Arthropoda	Arachnida	Ixodida	Ixodidae	Amblyomma	variegatum	(Fabricius, 1794)	Amblyomma variegatum	Amblyomma variegatum			Morphology; DNA		No ID method given			1948		Nigeria	Kwara		Bode Sadu	4.78227	8.939						1800	https://manisnet.org	Gazetteer: GeoNames: Bode Saadu; seat of a second-order administrative division; GeoNameID: 2346951_MatulisG_Oct2022
2320	George Mason University	www.gmu.edu	Graham Matulis	gmatulis@gmu.edu		2023-12-13							Preserved specimen	K. Unsworth (1952) The Ixodid Parasites of Cattle in Nigeria, with Particular Reference to the Northern Territories, Annals of Tropical Medicine & Parasitology, 46:4, 331-336, DOI: 10.1080/00034983.1952.11685538			Animalia	Arthropoda	Arachnida	Ixodida	Ixodidae	Amblyomma	variegatum	(Fabricius, 1794)	Amblyomma variegatum	Amblyomma variegatum			Morphology; DNA		No ID method given			1948		Nigeria	Kwara		Ajasse	4.81667	8.23333						3600	https://manisnet.org	Gazetteer: GeoNames: Ajasse Ipo; populated place; GeoNameID: 2351461_MatulisG_Oct2022
2318	George Mason University	www.gmu.edu	Graham Matulis	gmatulis@gmu.edu		2023-12-13							Preserved specimen	K. Unsworth (1952) The Ixodid Parasites of Cattle in Nigeria, with Particular Reference to the Northern Territories, Annals of Tropical Medicine & Parasitology, 46:4, 331-336, DOI: 10.1080/00034983.1952.11685538			Animalia	Arthropoda	Arachnida	Ixodida	Ixodidae	Amblyomma	variegatum	(Fabricius, 1794)	Amblyomma variegatum	Amblyomma variegatum			Morphology; DNA		No ID method given			1948		Nigeria	Enugu		Enugu	7.49883	6.44132						9300	https://manisnet.org	Gazetteer: GeoNames: Enugu; seat of a first-order administrative division; GeoNameID: 2343279_MatulisG_Nov2022
2316	George Mason University	www.gmu.edu	Graham Matulis	gmatulis@gmu.edu		2023-12-13							Preserved specimen	K. Unsworth (1952) The Ixodid Parasites of Cattle in Nigeria, with Particular Reference to the Northern Territories, Annals of Tropical Medicine & Parasitology, 46:4, 331-336, DOI: 10.1080/00034983.1952.11685538			Animalia	Arthropoda	Arachnida	Ixodida	Ixodidae	Amblyomma	variegatum	(Fabricius, 1794)	Amblyomma variegatum	Amblyomma variegatum			Morphology; DNA		No ID method given			1948		Nigeria	Eastern		Abakaliki	8.21133	6.25646						23000	https://manisnet.org	Gazetteer: GeoNames: Abakaliki; second-order administrative divison; GeoNameID: 8659714_MatulisG_Oct2022
2314	George Mason University	www.gmu.edu	Graham Matulis	gmatulis@gmu.edu		2023-12-13							Preserved specimen	K. Unsworth (1952) The Ixodid Parasites of Cattle in Nigeria, with Particular Reference to the Northern Territories, Annals of Tropical Medicine & Parasitology, 46:4, 331-336, DOI: 10.1080/00034983.1952.11685538			Animalia	Arthropoda	Arachnida	Ixodida	Ixodidae	Amblyomma	variegatum	(Fabricius, 1794)	Amblyomma variegatum	Amblyomma variegatum			Morphology; DNA		No ID method given			1948		Nigeria	Colony		Topo	2.93116	6.40975						1800	https://manisnet.org	Gazetteer: GeoNames: Topo; populated place; GeoNameID: 2321967_MatulisG_Oct2022
2311	George Mason University	www.gmu.edu	Graham Matulis	gmatulis@gmu.edu		2023-12-13							Preserved specimen	K. Unsworth (1952) The Ixodid Parasites of Cattle in Nigeria, with Particular Reference to the Northern Territories, Annals of Tropical Medicine & Parasitology, 46:4, 331-336, DOI: 10.1080/00034983.1952.11685538			Animalia	Arthropoda	Arachnida	Ixodida	Ixodidae	Amblyomma	variegatum	(Fabricius, 1794)	Amblyomma variegatum	Amblyomma variegatum			Morphology; DNA		No ID method given			1948		Nigeria	Colony		Badagry	2.90245	6.43813						24000	https://manisnet.org	Gazetteer: GeoNames: Badagry; second-order administrative divison; GeoNameID: 7871299_MatulisG_Oct2022
2305	George Mason University	www.gmu.edu	Graham Matulis	gmatulis@gmu.edu		2023-12-13							Preserved specimen	K. Unsworth (1952) The Ixodid Parasites of Cattle in Nigeria, with Particular Reference to the Northern Territories, Annals of Tropical Medicine & Parasitology, 46:4, 331-336, DOI: 10.1080/00034983.1952.11685538			Animalia	Arthropoda	Arachnida	Ixodida	Ixodidae	Amblyomma	variegatum	(Fabricius, 1794)	Amblyomma variegatum	Amblyomma variegatum			Morphology; DNA		No ID method given			1948		Nigeria	Bornu		Yerno	13	11.5						255000	https://manisnet.org	Gazetteer: GeoNames: Borno State; first-order administrative division; GeoNameID: 2346794_MatulisG_Oct2022
2298	George Mason University	www.gmu.edu	Graham Matulis	gmatulis@gmu.edu		2023-12-13							Preserved specimen	K. Unsworth (1952) The Ixodid Parasites of Cattle in Nigeria, with Particular Reference to the Northern Territories, Annals of Tropical Medicine & Parasitology, 46:4, 331-336, DOI: 10.1080/00034983.1952.11685538			Animalia	Arthropoda	Arachnida	Ixodida	Ixodidae	Amblyomma	variegatum	(Fabricius, 1794)	Amblyomma variegatum	Amblyomma variegatum			Morphology; DNA		No ID method given			1948		Nigeria	Bornu		Potiskum	11.1572	11.7106						20900	https://manisnet.org	Gazetteer: GeoNames: Potiskum; second-order administrative divison; GeoNameID: 8659873_MatulisG_Oct2022
2288	George Mason University	www.gmu.edu	Graham Matulis	gmatulis@gmu.edu		2023-12-13							Preserved specimen	K. Unsworth (1952) The Ixodid Parasites of Cattle in Nigeria, with Particular Reference to the Northern Territories, Annals of Tropical Medicine & Parasitology, 46:4, 331-336, DOI: 10.1080/00034983.1952.11685538			Animalia	Arthropoda	Arachnida	Ixodida	Ixodidae	Amblyomma	variegatum	(Fabricius, 1794)	Amblyomma variegatum	Amblyomma variegatum			Morphology; DNA		No ID method given			1948		Nigeria	Bornu		Maiduguri	13.1517	11.8354						13500	https://manisnet.org	Gazetteer: GeoNames: Maiduguri; second-order administrative divison; GeoNameID: 8659860_MatulisG_Oct2022
2275	George Mason University	www.gmu.edu	Graham Matulis	gmatulis@gmu.edu		2023-12-13							Preserved specimen	K. Unsworth (1952) The Ixodid Parasites of Cattle in Nigeria, with Particular Reference to the Northern Territories, Annals of Tropical Medicine & Parasitology, 46:4, 331-336, DOI: 10.1080/00034983.1952.11685538			Animalia	Arthropoda	Arachnida	Ixodida	Ixodidae	Amblyomma	variegatum	(Fabricius, 1794)	Amblyomma variegatum	Amblyomma variegatum			Morphology; DNA		No ID method given			1948		Nigeria	Yobe		Geidam	12.0673	12.6545						61200	https://manisnet.org	Gazetteer: GeoNames: Geidam; second-order administrative divison; GeoNameID: 8659867_MatulisG_Oct2022
2268	George Mason University	www.gmu.edu	Graham Matulis	gmatulis@gmu.edu		2023-12-13							Preserved specimen	K. Unsworth (1952) The Ixodid Parasites of Cattle in Nigeria, with Particular Reference to the Northern Territories, Annals of Tropical Medicine & Parasitology, 46:4, 331-336, DOI: 10.1080/00034983.1952.11685538			Animalia	Arthropoda	Arachnida	Ixodida	Ixodidae	Amblyomma	variegatum	(Fabricius, 1794)	Amblyomma variegatum	Amblyomma variegatum			Morphology; DNA		No ID method given			1948		Nigeria	Bornu		Biu	12.0884	10.8174						51200	https://manisnet.org	Gazetteer: GeoNames: Biu; second-order administrative divison; GeoNameID: 8659843_MatulisG_Oct2022
2260	George Mason University	www.gmu.edu	Graham Matulis	gmatulis@gmu.edu		2023-12-13							Preserved specimen	K. Unsworth (1952) The Ixodid Parasites of Cattle in Nigeria, with Particular Reference to the Northern Territories, Annals of Tropical Medicine & Parasitology, 46:4, 331-336, DOI: 10.1080/00034983.1952.11685538			Animalia	Arthropoda	Arachnida	Ixodida	Ixodidae	Amblyomma	variegatum	(Fabricius, 1794)	Amblyomma variegatum	Amblyomma variegatum			Morphology; DNA		No ID method given			1948		Nigeria	Bornu		Bama	14.0966	11.5206						72800	https://manisnet.org	Gazetteer: GeoNames: Bama; second-order administrative divison; GeoNameID: 8659838_MatulisG_Oct2022
2254	George Mason University	www.gmu.edu	Graham Matulis	gmatulis@gmu.edu		2023-12-13							Preserved specimen	K. Unsworth (1952) The Ixodid Parasites of Cattle in Nigeria, with Particular Reference to the Northern Territories, Annals of Tropical Medicine & Parasitology, 46:4, 331-336, DOI: 10.1080/00034983.1952.11685538			Animalia	Arthropoda	Arachnida	Ixodida	Ixodidae	Amblyomma	variegatum	(Fabricius, 1794)	Amblyomma variegatum	Amblyomma variegatum			Morphology; DNA		No ID method given			1948		Nigeria	Bornu		Auno	13.0028	11.5861						84700	https://manisnet.org	Gazetteer: GeoNames (Konduga; second-order administrative divison; GeoNames ID 8659836) Potter_July2023
2249	George Mason University	www.gmu.edu	Graham Matulis	gmatulis@gmu.edu		2023-12-13							Preserved specimen	K. Unsworth (1952) The Ixodid Parasites of Cattle in Nigeria, with Particular Reference to the Northern Territories, Annals of Tropical Medicine & Parasitology, 46:4, 331-336, DOI: 10.1080/00034983.1952.11685538			Animalia	Arthropoda	Arachnida	Ixodida	Ixodidae	Amblyomma	variegatum	(Fabricius, 1794)	Amblyomma variegatum	Amblyomma variegatum			Morphology; DNA		No ID method given			1948		Nigeria	Bauchi		Zungor	10	10.5						236600	https://manisnet.org	Gazetteer: GeoNames: Bauchi State; first-order administrative division; GeoNameID: 2347468_MatulisG_Oct2022
2245	George Mason University	www.gmu.edu	Graham Matulis	gmatulis@gmu.edu		2023-12-13							Preserved specimen	K. Unsworth (1952) The Ixodid Parasites of Cattle in Nigeria, with Particular Reference to the Northern Territories, Annals of Tropical Medicine & Parasitology, 46:4, 331-336, DOI: 10.1080/00034983.1952.11685538			Animalia	Arthropoda	Arachnida	Ixodida	Ixodidae	Amblyomma	variegatum	(Fabricius, 1794)	Amblyomma variegatum	Amblyomma variegatum			Morphology; DNA		No ID method given			1948		Nigeria	Bauchi		Toro	9.08194	10.0472						9800	https://manisnet.org	Gazetteer: GeoNames: Toro; third-order administrative divison; GeoNameID: 9412844_MatulisG_Oct2022
2241	George Mason University	www.gmu.edu	Graham Matulis	gmatulis@gmu.edu		2023-12-13							Preserved specimen	K. Unsworth (1952) The Ixodid Parasites of Cattle in Nigeria, with Particular Reference to the Northern Territories, Annals of Tropical Medicine & Parasitology, 46:4, 331-336, DOI: 10.1080/00034983.1952.11685538			Animalia	Arthropoda	Arachnida	Ixodida	Ixodidae	Amblyomma	variegatum	(Fabricius, 1794)	Amblyomma variegatum	Amblyomma variegatum			Morphology; DNA		No ID method given			1948		Nigeria	Bauchi		Tanya	10	10.5						236600	https://manisnet.org	Gazetteer: GeoNames: Bauchi State; first-order administrative division; GeoNameID: 2347468_MatulisG_Oct2022
2233	George Mason University	www.gmu.edu	Graham Matulis	gmatulis@gmu.edu		2023-12-13							Preserved specimen	K. Unsworth (1952) The Ixodid Parasites of Cattle in Nigeria, with Particular Reference to the Northern Territories, Annals of Tropical Medicine & Parasitology, 46:4, 331-336, DOI: 10.1080/00034983.1952.11685538			Animalia	Arthropoda	Arachnida	Ixodida	Ixodidae	Amblyomma	variegatum	(Fabricius, 1794)	Amblyomma variegatum	Amblyomma variegatum			Morphology; DNA		No ID method given			1948		Nigeria	Bauchi		Misau	10.4703	11.3163						36300	https://manisnet.org	Gazetteer: GeoNames: Misau; second-order administrative divison; GeoNameID: 7729993_MatulisG_Oct2022
2229	George Mason University	www.gmu.edu	Graham Matulis	gmatulis@gmu.edu		2023-12-13							Preserved specimen	K. Unsworth (1952) The Ixodid Parasites of Cattle in Nigeria, with Particular Reference to the Northern Territories, Annals of Tropical Medicine & Parasitology, 46:4, 331-336, DOI: 10.1080/00034983.1952.11685538			Animalia	Arthropoda	Arachnida	Ixodida	Ixodidae	Amblyomma	variegatum	(Fabricius, 1794)	Amblyomma variegatum	Amblyomma variegatum			Morphology; DNA		No ID method given			1948		Nigeria	Bauchi		Hashida	10	10.5						236600	https://manisnet.org	Gazetteer: GeoNames: Bauchi State; first-order administrative division; GeoNameID: 2347468_MatulisG_Oct2022
2225	George Mason University	www.gmu.edu	Graham Matulis	gmatulis@gmu.edu		2023-12-13							Preserved specimen	K. Unsworth (1952) The Ixodid Parasites of Cattle in Nigeria, with Particular Reference to the Northern Territories, Annals of Tropical Medicine & Parasitology, 46:4, 331-336, DOI: 10.1080/00034983.1952.11685538			Animalia	Arthropoda	Arachnida	Ixodida	Ixodidae	Amblyomma	variegatum	(Fabricius, 1794)	Amblyomma variegatum	Amblyomma variegatum			Morphology; DNA		No ID method given			1948		Nigeria	Bauchi		Hadawa	10	10.5						236600	https://manisnet.org	Gazetteer: GeoNames: Bauchi State; first-order administrative division; GeoNameID: 2347468_MatulisG_Oct2022
2218	George Mason University	www.gmu.edu	Graham Matulis	gmatulis@gmu.edu		2023-12-13							Preserved specimen	K. Unsworth (1952) The Ixodid Parasites of Cattle in Nigeria, with Particular Reference to the Northern Territories, Annals of Tropical Medicine & Parasitology, 46:4, 331-336, DOI: 10.1080/00034983.1952.11685538			Animalia	Arthropoda	Arachnida	Ixodida	Ixodidae	Amblyomma	variegatum	(Fabricius, 1794)	Amblyomma variegatum	Amblyomma variegatum			Morphology; DNA		No ID method given			1948		Nigeria	Bauchi		Gombe	11.1667	10.2826						112100	https://manisnet.org	Gazetteer: GeoNames: Gombe; second-order administrative divison; GeoNameID: 8659793_MatulisG_Oct2022
2214	George Mason University	www.gmu.edu	Graham Matulis	gmatulis@gmu.edu		2023-12-13							Preserved specimen	K. Unsworth (1952) The Ixodid Parasites of Cattle in Nigeria, with Particular Reference to the Northern Territories, Annals of Tropical Medicine & Parasitology, 46:4, 331-336, DOI: 10.1080/00034983.1952.11685538			Animalia	Arthropoda	Arachnida	Ixodida	Ixodidae	Amblyomma	variegatum	(Fabricius, 1794)	Amblyomma variegatum	Amblyomma variegatum			Morphology; DNA		No ID method given			1948		Nigeria	Bauchi		Gidan Dutse	10	10.5						236600	https://manisnet.org	Gazetteer: GeoNames: Bauchi State; first-order administrative division; GeoNameID: 2347468_MatulisG_Oct2022
2211	George Mason University	www.gmu.edu	Graham Matulis	gmatulis@gmu.edu		2023-12-13							Preserved specimen	K. Unsworth (1952) The Ixodid Parasites of Cattle in Nigeria, with Particular Reference to the Northern Territories, Annals of Tropical Medicine & Parasitology, 46:4, 331-336, DOI: 10.1080/00034983.1952.11685538			Animalia	Arthropoda	Arachnida	Ixodida	Ixodidae	Amblyomma	variegatum	(Fabricius, 1794)	Amblyomma variegatum	Amblyomma variegatum			Morphology; DNA		No ID method given			1948		Nigeria	Bauchi		Galkanfura	10	10.5						236600	https://manisnet.org	Gazetteer: GeoNames: Bauchi State; first-order administrative division; GeoNameID: 2347468_MatulisG_Oct2022
2207	George Mason University	www.gmu.edu	Graham Matulis	gmatulis@gmu.edu		2023-12-13							Preserved specimen	K. Unsworth (1952) The Ixodid Parasites of Cattle in Nigeria, with Particular Reference to the Northern Territories, Annals of Tropical Medicine & Parasitology, 46:4, 331-336, DOI: 10.1080/00034983.1952.11685538			Animalia	Arthropoda	Arachnida	Ixodida	Ixodidae	Amblyomma	variegatum	(Fabricius, 1794)	Amblyomma variegatum	Amblyomma variegatum			Morphology; DNA		No ID method given			1948		Nigeria	Bauchi		Darazo	10.654	11.1676						47800	https://manisnet.org	Gazetteer: GeoNames: Darazo; second-order administrative divison; GeoNameID: 7729992_MatulisG_Oct2022
2197	George Mason University	www.gmu.edu	Graham Matulis	gmatulis@gmu.edu		2023-12-13							Preserved specimen	K. Unsworth (1952) The Ixodid Parasites of Cattle in Nigeria, with Particular Reference to the Northern Territories, Annals of Tropical Medicine & Parasitology, 46:4, 331-336, DOI: 10.1080/00034983.1952.11685538			Animalia	Arthropoda	Arachnida	Ixodida	Ixodidae	Amblyomma	variegatum	(Fabricius, 1794)	Amblyomma variegatum	Amblyomma variegatum			Morphology; DNA		No ID method given			1948		Nigeria	Bauchi		Bauchi	9.84417	10.3158						56200	https://manisnet.org	Gazetteer: GeoNames: Bauchi; second-order administrative divison; GeoNameID: 7729984_MatulisG_Oct2022
2191	George Mason University	www.gmu.edu	Graham Matulis	gmatulis@gmu.edu		2023-12-13							Preserved specimen	K. Unsworth (1952) The Ixodid Parasites of Cattle in Nigeria, with Particular Reference to the Northern Territories, Annals of Tropical Medicine & Parasitology, 46:4, 331-336, DOI: 10.1080/00034983.1952.11685538			Animalia	Arthropoda	Arachnida	Ixodida	Ixodidae	Amblyomma	variegatum	(Fabricius, 1794)	Amblyomma variegatum	Amblyomma variegatum			Morphology; DNA		No ID method given			1948		Nigeria	Bauchi		Azare	10.1907	11.6748						4200	https://manisnet.org	Gazetteer: GeoNames: Azare; seat of a second-order administrative divison; GeoNameID: 2348595_MatulisG_Oct2022
2187	George Mason University	www.gmu.edu	Graham Matulis	gmatulis@gmu.edu		2023-12-13							Preserved specimen	K. Unsworth (1952) The Ixodid Parasites of Cattle in Nigeria, with Particular Reference to the Northern Territories, Annals of Tropical Medicine & Parasitology, 46:4, 331-336, DOI: 10.1080/00034983.1952.11685538			Animalia	Arthropoda	Arachnida	Ixodida	Ixodidae	Amblyomma	variegatum	(Fabricius, 1794)	Amblyomma variegatum	Amblyomma variegatum			Morphology; DNA		No ID method given			1948		Nigeria	Adamawa		Yola	12.4815	9.20839						5400	https://manisnet.org	Gazetteer: GeoNames: Yola; seat of a first-order administrative division; GeoNameID: 2318044_MatulisG_Oct2022
2178	George Mason University	www.gmu.edu	Graham Matulis	gmatulis@gmu.edu		2023-12-13							Preserved specimen	K. Unsworth (1952) The Ixodid Parasites of Cattle in Nigeria, with Particular Reference to the Northern Territories, Annals of Tropical Medicine & Parasitology, 46:4, 331-336, DOI: 10.1080/00034983.1952.11685538			Animalia	Arthropoda	Arachnida	Ixodida	Ixodidae	Amblyomma	variegatum	(Fabricius, 1794)	Amblyomma variegatum	Amblyomma variegatum			Morphology; DNA		No ID method given			1948		Nigeria	Adamawa		Toungo	11.8425	7.9958						72300	https://manisnet.org	Gazetteer: GeoNames: Toungo; second-order administrative divison; GeoNameID: 8659816_MatulisG_Oct2022
2173	George Mason University	www.gmu.edu	Graham Matulis	gmatulis@gmu.edu		2023-12-13							Preserved specimen	K. Unsworth (1952) The Ixodid Parasites of Cattle in Nigeria, with Particular Reference to the Northern Territories, Annals of Tropical Medicine & Parasitology, 46:4, 331-336, DOI: 10.1080/00034983.1952.11685538			Animalia	Arthropoda	Arachnida	Ixodida	Ixodidae	Amblyomma	variegatum	(Fabricius, 1794)	Amblyomma variegatum	Amblyomma variegatum			Morphology; DNA		No ID method given			1948		Nigeria	Adamawa		Shellen	12.0057	9.89647						9400	https://manisnet.org	Gazetteer: GeoNames (Shelleng; seat of a second-order administrative divison; GeoNames ID 2323264) Potter_July2023
2167	George Mason University	www.gmu.edu	Graham Matulis	gmatulis@gmu.edu		2023-12-13							Preserved specimen	K. Unsworth (1952) The Ixodid Parasites of Cattle in Nigeria, with Particular Reference to the Northern Territories, Annals of Tropical Medicine & Parasitology, 46:4, 331-336, DOI: 10.1080/00034983.1952.11685538			Animalia	Arthropoda	Arachnida	Ixodida	Ixodidae	Amblyomma	variegatum	(Fabricius, 1794)	Amblyomma variegatum	Amblyomma variegatum			Morphology; DNA		No ID method given			1948		Nigeria	Adamawa		Numan	11.8367	9.45371						33700	https://manisnet.org	Gazetteer: GeoNames: Numan; second-order administrative divison; GeoNameID: 8659808_MatulisG_Oct2022
2160	George Mason University	www.gmu.edu	Graham Matulis	gmatulis@gmu.edu		2023-12-13							Preserved specimen	K. Unsworth (1952) The Ixodid Parasites of Cattle in Nigeria, with Particular Reference to the Northern Territories, Annals of Tropical Medicine & Parasitology, 46:4, 331-336, DOI: 10.1080/00034983.1952.11685538			Animalia	Arthropoda	Arachnida	Ixodida	Ixodidae	Amblyomma	variegatum	(Fabricius, 1794)	Amblyomma variegatum	Amblyomma variegatum			Morphology; DNA		No ID method given			1948		Nigeria	Adamawa		Mubi	13.267	10.2686						4600	https://manisnet.org	Gazetteer: GeoNames: Mubi; seat of a second-order administrative division; GeoNameID: 2329821_MatulisG_Oct2022
2154	George Mason University	www.gmu.edu	Graham Matulis	gmatulis@gmu.edu		2023-12-13							Preserved specimen	K. Unsworth (1952) The Ixodid Parasites of Cattle in Nigeria, with Particular Reference to the Northern Territories, Annals of Tropical Medicine & Parasitology, 46:4, 331-336, DOI: 10.1080/00034983.1952.11685538			Animalia	Arthropoda	Arachnida	Ixodida	Ixodidae	Amblyomma	variegatum	(Fabricius, 1794)	Amblyomma variegatum	Amblyomma variegatum			Morphology; DNA		No ID method given			1948		Nigeria	Adamawa		Mayo Belwa	11.9768	8.97099						51300	https://manisnet.org	Gazetteer: GeoNames: Mayo-Belwa; second-order administrative divison; GeoNameID: 8659813_MatulisG_Oct2022
2148	George Mason University	www.gmu.edu	Graham Matulis	gmatulis@gmu.edu		2023-12-13							Preserved specimen	K. Unsworth (1952) The Ixodid Parasites of Cattle in Nigeria, with Particular Reference to the Northern Territories, Annals of Tropical Medicine & Parasitology, 46:4, 331-336, DOI: 10.1080/00034983.1952.11685538			Animalia	Arthropoda	Arachnida	Ixodida	Ixodidae	Amblyomma	variegatum	(Fabricius, 1794)	Amblyomma variegatum	Amblyomma variegatum			Morphology; DNA		No ID method given			1948		Nigeria	Adamawa		Kofare	12.5	9.33333						231200	https://manisnet.org	Gazetteer: GeoNames: Adamawa State; first-order administrative division; GeoNameID: 2565342_MatulisG_Oct2022
2141	George Mason University	www.gmu.edu	Graham Matulis	gmatulis@gmu.edu		2023-12-13							Preserved specimen	K. Unsworth (1952) The Ixodid Parasites of Cattle in Nigeria, with Particular Reference to the Northern Territories, Annals of Tropical Medicine & Parasitology, 46:4, 331-336, DOI: 10.1080/00034983.1952.11685538			Animalia	Arthropoda	Arachnida	Ixodida	Ixodidae	Amblyomma	variegatum	(Fabricius, 1794)	Amblyomma variegatum	Amblyomma variegatum			Morphology; DNA		No ID method given			1948		Nigeria	Adamawa		Kiri	11.9972	9.68631						4600	https://manisnet.org	Gazetteer: GeoNames: Kiri; populated place; GeoNameID: 2334360_MatulisG_Oct2022
2137	George Mason University	www.gmu.edu	Graham Matulis	gmatulis@gmu.edu		2023-12-13							Preserved specimen	K. Unsworth (1952) The Ixodid Parasites of Cattle in Nigeria, with Particular Reference to the Northern Territories, Annals of Tropical Medicine & Parasitology, 46:4, 331-336, DOI: 10.1080/00034983.1952.11685538			Animalia	Arthropoda	Arachnida	Ixodida	Ixodidae	Amblyomma	variegatum	(Fabricius, 1794)	Amblyomma variegatum	Amblyomma variegatum			Morphology; DNA		No ID method given			1948		Nigeria	Adamawa		Karin	12.5	9.33333						231200	https://manisnet.org	Gazetteer: GeoNames: Adamawa State; first-order administrative division; GeoNameID: 2565342_MatulisG_Oct2022
2132	George Mason University	www.gmu.edu	Graham Matulis	gmatulis@gmu.edu		2023-12-13							Preserved specimen	K. Unsworth (1952) The Ixodid Parasites of Cattle in Nigeria, with Particular Reference to the Northern Territories, Annals of Tropical Medicine & Parasitology, 46:4, 331-336, DOI: 10.1080/00034983.1952.11685538			Animalia	Arthropoda	Arachnida	Ixodida	Ixodidae	Amblyomma	variegatum	(Fabricius, 1794)	Amblyomma variegatum	Amblyomma variegatum			Morphology; DNA		No ID method given			1948		Nigeria	Taraba		Jalingo	11.3596	8.89367						5600	https://manisnet.org	Gazetteer; GeoNames (Jalingo; seat of a first-order administrative division; GeoNames ID 2336589) Potter_July2023
2128	George Mason University	www.gmu.edu	Graham Matulis	gmatulis@gmu.edu		2023-12-13							Preserved specimen	K. Unsworth (1952) The Ixodid Parasites of Cattle in Nigeria, with Particular Reference to the Northern Territories, Annals of Tropical Medicine & Parasitology, 46:4, 331-336, DOI: 10.1080/00034983.1952.11685538			Animalia	Arthropoda	Arachnida	Ixodida	Ixodidae	Amblyomma	variegatum	(Fabricius, 1794)	Amblyomma variegatum	Amblyomma variegatum			Morphology; DNA		No ID method given			1948		Nigeria	Adamawa		Gombi	12.4908	9.45246						28300	https://www.google.com/maps	Google Maps
2126	George Mason University	www.gmu.edu	Graham Matulis	gmatulis@gmu.edu		2023-12-13							Human observation	Johnston, J. (1916). A summary of an entomological survey of Kaduna District, Northern Nigeria. Bulletin of Entomological Research, 7(1), 19-28. doi:10.1017/S0007485300017041			Animalia	Arthropoda	Arachnida	Ixodida	Ixodidae	Amblyomma	variegatum	(Fabricius, 1794)	Amblyomma variegatum	Amblyomma variegatum	GHF Nuttall and C. Warburton		Morphology; DNA		No ID method given	1914-08-01	1914-08-27	1st August...27th August (pre-1916)		Nigeria			Togachi	7.60508	10.5327						3000	https://www.google.com/maps	Google Maps
2124	George Mason University	www.gmu.edu	Graham Matulis	gmatulis@gmu.edu		2023-12-13							Human observation	Johnston, J. (1916). A summary of an entomological survey of Kaduna District, Northern Nigeria. Bulletin of Entomological Research, 7(1), 19-28. doi:10.1017/S0007485300017041			Animalia	Arthropoda	Arachnida	Ixodida	Ixodidae	Amblyomma	variegatum	(Fabricius, 1794)	Amblyomma variegatum	Amblyomma variegatum	GHF Nuttall and C. Warburton		Morphology; DNA		No ID method given	1914-08-01	1914-08-27	1st August...27th August (pre-1916)		Nigeria			Riga Chikun	7.47269	10.6318						6700	https://manisnet.org	Gazetteer: GeoNames: Rigachikun; populated place; GeoNameID: 2324513_MatulisG_Oct2022
2121	George Mason University	www.gmu.edu	Graham Matulis	gmatulis@gmu.edu		2023-12-13							Human observation	Johnston, J. (1916). A summary of an entomological survey of Kaduna District, Northern Nigeria. Bulletin of Entomological Research, 7(1), 19-28. doi:10.1017/S0007485300017041			Animalia	Arthropoda	Arachnida	Ixodida	Ixodidae	Amblyomma	variegatum	(Fabricius, 1794)	Amblyomma variegatum	Amblyomma variegatum	GHF Nuttall and C. Warburton		Morphology; DNA		No ID method given	1914-08-01	1914-08-27	1st August...27th August (pre-1916)		Nigeria			Kadi	7.23256	10.4842						1400	https://manisnet.org	Gazetteer: GeoNames: Kadi; populated place; GeoNameID: 2335746_MatulisG_Oct2022
2117	George Mason University	www.gmu.edu	Graham Matulis	gmatulis@gmu.edu		2023-12-13							Human observation	Johnston, J. (1916). A summary of an entomological survey of Kaduna District, Northern Nigeria. Bulletin of Entomological Research, 7(1), 19-28. doi:10.1017/S0007485300017041			Animalia	Arthropoda	Arachnida	Ixodida	Ixodidae	Amblyomma	variegatum	(Fabricius, 1794)	Amblyomma variegatum	Amblyomma variegatum	GHF Nuttall and C. Warburton		Morphology; DNA		No ID method given	1914-08-01	1914-08-27	1st August...27th August (pre-1916)		Nigeria			Doka	7.42822	10.5423						1000	https://www.google.com/maps	Google Maps
2116	George Mason University	www.gmu.edu	Graham Matulis	gmatulis@gmu.edu		2023-12-13							Human observation	Johnston, J. (1916). A summary of an entomological survey of Kaduna District, Northern Nigeria. Bulletin of Entomological Research, 7(1), 19-28. doi:10.1017/S0007485300017041			Animalia	Arthropoda	Arachnida	Ixodida	Ixodidae	Amblyomma	variegatum	(Fabricius, 1794)	Amblyomma variegatum	Amblyomma variegatum	GHF Nuttall and C. Warburton		Morphology; DNA		No ID method given	1914-08-01	1914-08-27	1st August...27th August (pre-1916)		Nigeria			Birnawa	7.43488	10.4834						1700	https://manisnet.org	Gazetteer: GeoNames: Birnawa; populated place; GeoNameID: 2347073_MatulisG_Oct2022
2113	George Mason University	www.gmu.edu	Graham Matulis	gmatulis@gmu.edu		2023-12-13							Human observation	Johnston, J. (1916). A summary of an entomological survey of Kaduna District, Northern Nigeria. Bulletin of Entomological Research, 7(1), 19-28. doi:10.1017/S0007485300017041			Animalia	Arthropoda	Arachnida	Ixodida	Ixodidae	Amblyomma	variegatum	(Fabricius, 1794)	Amblyomma variegatum	Amblyomma variegatum	GHF Nuttall and C. Warburton		Morphology; DNA		No ID method given	1914-08-01	1914-08-27	1st August...27th August (pre-1916)		Nigeria			Afaka	7.38687	10.6649						1300	https://manisnet.org	Gazetteer: GeoNames: Afaka; populated place; GeoNameID: 2352283_MatulisG_Oct2022
2083	George Mason University	www.gmu.edu	Graham Matulis	gmatulis@gmu.edu		2023-12-13							Preserved specimen	James-Rugu, N.N. and Jidayi, S. (2004). A survey on the ectoparasites of some livestock from some areas of Borno and Yobe States. Nigerian Veterinary Journal, 25(2), 48-55.			Animalia	Arthropoda	Arachnida	Ixodida	Ixodidae	Amblyomma	variegatum	(Fabricius, 1794)	Amblyomma variegatum	Amblyomma variegatum			Morphology; DNA		Hoogstraal, H. (1956): Ticks of the Sudan. United States Nava Medical Research Unit 3 Cairo, Egypt. pp 1-1000. Hoogstraal, H. (1958): Notes on African Haemaphysalis ticks IV. H. spinulosa Nevmenn and its relation to biological and nomencolatorial problems in the H. leachii group of Africa and Asia (ixodoidea, ixodidae). J. parasit, 50: 786-792. Kaiser, M.N. and Hoogstraal, H. (1969). The Subgerus…					Nigeria	Borno and Yobe		Askira Uba and Maiduguri Metropolitan LGA (Borno), Fika and Nangere LGA (Yobe)	8	10						767500	https://manisnet.org	Gazetteer: GeoNames: Nigeria; independent political entity; GeoNameID: 2328926_MatulisG_Oct2022
2082	George Mason University	www.gmu.edu	Graham Matulis	gmatulis@gmu.edu		2023-12-13							Preserved specimen	James-Rugu, N.N. and Jidayi, S. (2004). A survey on the ectoparasites of some livestock from some areas of Borno and Yobe States. Nigerian Veterinary Journal, 25(2), 48-55.			Animalia	Arthropoda	Arachnida	Ixodida	Ixodidae	Amblyomma	variegatum	(Fabricius, 1794)	Amblyomma variegatum	Amblyomma variegatum			Morphology; DNA		Hoogstraal, H. (1956): Ticks of the Sudan. United States Nava Medical Research Unit 3 Cairo, Egypt. pp 1-1000. Hoogstraal, H. (1958): Notes on African Haemaphysalis ticks IV. H. spinulosa Nevmenn and its relation to biological and nomencolatorial problems in the H. leachii group of Africa and Asia (ixodoidea, ixodidae). J. parasit, 50: 786-792. Kaiser, M.N. and Hoogstraal, H. (1969). The Subgerus…					Nigeria	Borno and Yobe		Askira Uba and Maiduguri Metropolitan LGA (Borno), Fika and Nangere LGA (Yobe)	8	10						767500	https://manisnet.org	Gazetteer: GeoNames: Nigeria; independent political entity; GeoNameID: 2328926_MatulisG_Oct2022
2081	George Mason University	www.gmu.edu	Graham Matulis	gmatulis@gmu.edu		2023-12-13							Preserved specimen	James-Rugu, N.N. and Jidayi, S. (2004). A survey on the ectoparasites of some livestock from some areas of Borno and Yobe States. Nigerian Veterinary Journal, 25(2), 48-55.			Animalia	Arthropoda	Arachnida	Ixodida	Ixodidae	Amblyomma	variegatum	(Fabricius, 1794)	Amblyomma variegatum	Amblyomma variegatum			Morphology; DNA		Hoogstraal, H. (1956): Ticks of the Sudan. United States Nava Medical Research Unit 3 Cairo, Egypt. pp 1-1000. Hoogstraal, H. (1958): Notes on African Haemaphysalis ticks IV. H. spinulosa Nevmenn and its relation to biological and nomencolatorial problems in the H. leachii group of Africa and Asia (ixodoidea, ixodidae). J. parasit, 50: 786-792. Kaiser, M.N. and Hoogstraal, H. (1969). The Subgerus…					Nigeria	Borno and Yobe		Askira Uba and Maiduguri Metropolitan LGA (Borno), Fika and Nangere LGA (Yobe)	8	10						767500	https://manisnet.org	Gazetteer: GeoNames: Nigeria; independent political entity; GeoNameID: 2328926_MatulisG_Oct2022
2080	George Mason University	www.gmu.edu	Graham Matulis	gmatulis@gmu.edu		2023-12-13							Preserved specimen	James-Rugu, N.N. and Jidayi, S. (2004). A survey on the ectoparasites of some livestock from some areas of Borno and Yobe States. Nigerian Veterinary Journal, 25(2), 48-55.			Animalia	Arthropoda	Arachnida	Ixodida	Ixodidae	Amblyomma	variegatum	(Fabricius, 1794)	Amblyomma variegatum	Amblyomma variegatum			Morphology; DNA		Hoogstraal, H. (1956): Ticks of the Sudan. United States Nava Medical Research Unit 3 Cairo, Egypt. pp 1-1000. Hoogstraal, H. (1958): Notes on African Haemaphysalis ticks IV. H. spinulosa Nevmenn and its relation to biological and nomencolatorial problems in the H. leachii group of Africa and Asia (ixodoidea, ixodidae). J. parasit, 50: 786-792. Kaiser, M.N. and Hoogstraal, H. (1969). The Subgerus…					Nigeria	Borno and Yobe		Askira Uba and Maiduguri Metropolitan LGA (Borno), Fika and Nangere LGA (Yobe)	8	10						767500	https://manisnet.org	Gazetteer: GeoNames: Nigeria; independent political entity; GeoNameID: 2328926_MatulisG_Oct2022
2066	George Mason University	www.gmu.edu	Graham Matulis	gmatulis@gmu.edu		2023-12-13							Preserved specimen	James-Rugu, N.N. and Iwuala, M.O.E. (2002). Ectoparasites of some domestic animals on the Jos Plateau, Nigeria. J. Pure and Appl. Sci., 5(1), 149-156.			Animalia	Arthropoda	Arachnida	Ixodida	Ixodidae	Amblyomma	variegatum	(Fabricius, 1794)	Amblyomma variegatum	Amblyomma variegatum	Zoology Department of the University of Jos		Morphology; DNA		Iwuala, MOE and Okpala, I. 1978a. Studies on Ectoparasitic fauna of Nigerian Livestock: Types and Distribution pattern on Host. Bull. Animal Health. Prod. Africa xxvi: 340-349. Iwuala, MOE and Okpala, I. 1978b. Studies on the Ectoparasitic fauna of Nigerian livestock II: Seasonal Infestation Rates. Bulletin Animal Health Production Africa xxvi (4) 351-359. Theiler, G. 1945. Ticks in the South Afr…			from January to September 1998		Nigeria	Plateau		Jos North, Jos South and Bassa LGAs	9.75	9.16667						169300	https://manisnet.org	Gazetteer: GeoNames: Plateau State; first-order administrative division; GeoNameID: 2324828_MatulisG_Oct2022
2028	George Mason University	www.gmu.edu	Graham Matulis	gmatulis@gmu.edu		2023-12-13							Preserved specimen	James, N.N. and Iwuala, M.O.E. (1992). Seasonal abundance of Ixodid ticks from some livestock in Plateau State. Technology and Development, 2(1), 61-67.			Animalia	Arthropoda	Arachnida	Ixodida	Ixodidae	Amblyomma	variegatum	(Fabricius, 1794)	Amblyomma variegatum	Amblyomma variegatum			Morphology; DNA		No ID method given			January to December		Nigeria	Plateau		Jos (Jos, Vom, Bukuru), Bassa (Jebbu, Miango, Kwall, Kpacudu, Ansa, Ari-ri), and Barkin Ladi (Ropp, Riyom) LGA	9.75	9.16667						169300	https://manisnet.org	Gazetteer: GeoNames: Plateau State; first-order administrative division; GeoNameID: 2324828_MatulisG_Oct2022
2027	George Mason University	www.gmu.edu	Graham Matulis	gmatulis@gmu.edu		2023-12-13							Preserved specimen	James, N.N. and Iwuala, M.O.E. (1992). Seasonal abundance of Ixodid ticks from some livestock in Plateau State. Technology and Development, 2(1), 61-67.			Animalia	Arthropoda	Arachnida	Ixodida	Ixodidae	Amblyomma	variegatum	(Fabricius, 1794)	Amblyomma variegatum	Amblyomma variegatum			Morphology; DNA		No ID method given			January to December		Nigeria	Plateau		Jos (Jos, Vom, Bukuru), Bassa (Jebbu, Miango, Kwall, Kpacudu, Ansa, Ari-ri), and Barkin Ladi (Ropp, Riyom) LGA	9.75	9.16667						169300	https://manisnet.org	Gazetteer: GeoNames: Plateau State; first-order administrative division; GeoNameID: 2324828_MatulisG_Oct2022
2026	George Mason University	www.gmu.edu	Graham Matulis	gmatulis@gmu.edu		2023-12-13							Preserved specimen	James, N.N. and Iwuala, M.O.E. (1992). Seasonal abundance of Ixodid ticks from some livestock in Plateau State. Technology and Development, 2(1), 61-67.			Animalia	Arthropoda	Arachnida	Ixodida	Ixodidae	Amblyomma	variegatum	(Fabricius, 1794)	Amblyomma variegatum	Amblyomma variegatum			Morphology; DNA		No ID method given			January to December		Nigeria	Plateau		Jos (Jos, Vom, Bukuru), Bassa (Jebbu, Miango, Kwall, Kpacudu, Ansa, Ari-ri), and Barkin Ladi (Ropp, Riyom) LGA	9.75	9.16667						169300	https://manisnet.org	Gazetteer: GeoNames: Plateau State; first-order administrative division; GeoNameID: 2324828_MatulisG_Oct2022
2025	George Mason University	www.gmu.edu	Graham Matulis	gmatulis@gmu.edu		2023-12-13							Preserved specimen	James, N.N. and Iwuala, M.O.E. (1992). Seasonal abundance of Ixodid ticks from some livestock in Plateau State. Technology and Development, 2(1), 61-67.			Animalia	Arthropoda	Arachnida	Ixodida	Ixodidae	Amblyomma	variegatum	(Fabricius, 1794)	Amblyomma variegatum	Amblyomma variegatum			Morphology; DNA		No ID method given			January to December		Nigeria	Plateau		Jos (Jos, Vom, Bukuru), Bassa (Jebbu, Miango, Kwall, Kpacudu, Ansa, Ari-ri), and Barkin Ladi (Ropp, Riyom) LGA	9.75	9.16667						169300	https://manisnet.org	Gazetteer: GeoNames: Plateau State; first-order administrative division; GeoNameID: 2324828_MatulisG_Oct2022
2016	George Mason University	www.gmu.edu	Graham Matulis	gmatulis@gmu.edu		2023-12-13							Human observation	Ja'afaru, A.I., Garba, H.S., Uko, O.J., Lawal, M.D., Habibullah, S.A., Shehu, S.A. and Gulumbe, L.M. (2008). Severe ectoparasitism and parasitic gastroenteritis in a two month old Sokoto Red kid: a case report. Sokoto Journal of Veterinary Sciences, 7(1), 30-32.			Animalia	Arthropoda	Arachnida	Ixodida	Ixodidae	Amblyomma	variegatum	(Fabricius, 1794)	Amblyomma variegatum	Amblyomma variegatum			Morphology; DNA		No ID method given					Nigeria			Usmanu Danfodiyo University Farm, Dabagi	5.25	13.0833						191600	https://manisnet.org	Gazetteer: GeoNames: Sokoto; first-order administrative division; GeoNameID: 2322907_MatulisG_Oct2022
2015	George Mason University	www.gmu.edu	Graham Matulis	gmatulis@gmu.edu		2023-12-13							Human observation	J.O.A. Okoye & M.M. Ikeme (1990) Acute dermatitis caused by Amblyomma variegatum larvae on chickens, Avian Pathology, 19:4, 785-789, DOI:10.1080/03079459008418730			Animalia	Arthropoda	Arachnida	Ixodida	Ixodidae	Amblyomma	variegatum	(Fabricus, 1794)	Amblyomma variegatum	Amblyomma variegatum			Morphology; DNA		Ikeme, MM. (1976). The diagnostic characteristics and host distribution of the larvae of some economically important ticks in Nigeria. Nigerian Journal of Entomology, 1 and 2: 69-81.					Nigeria				8	10						767500	https://manisnet.org	Gazetteer: GeoNames: Nigeria; independent political entity; GeoNameID: 2328926_MatulisG_Oct2022
2009	George Mason University	www.gmu.edu	Graham Matulis	gmatulis@gmu.edu		2023-12-13							Human observation	Iwuala, M.O.E. and Okpala, I. (1978). Studies on the ectoparasitic fauna of Nigerian livestock II: Seasonal investation rates. Bulletin of animal health and production in Africa.			Animalia	Arthropoda	Arachnida	Ixodida	Ixodidae	Amblyomma	variegatum	(Fabricius, 1794)	Amblyomma variegatum	Amblyomma variegatum			Morphology; DNA		No ID method given					Nigeria	Enugu	Nsukka	Nsukka	7.34801	6.85329						26900	https://manisnet.org	Gazetteer: GeoNames: Nsukka; second-order administrative division; GeoNameID: 8659738_MatulisG_Oct2022
1981	George Mason University	www.gmu.edu	Graham Matulis	gmatulis@gmu.edu		2023-12-13							Preserved specimen	Iwuala, M.O.E. and Okpala, I. (1977). STUDIES ON THE ECTOPARASITIC FAUNA OF NIGERIAN LIVESTOCK I:TYPES AND DISTRIBUTION PATTERNS ON HOSTS. Bulletin of Animal Health and Production in Africa, 26(4), 339-350.			Animalia	Arthropoda	Arachnida	Ixodida	Ixodidae	Amblyomma	variegatum	(Fabricius, 1794)	Amblyomma variegatum	Amblyomma variegatum			Morphology; DNA		Hoogstraal, H. (1956). African Ixodiodea I: Ticks of the Sudan. Project Report, U.S. Department of the Navy, Wahisngton D.C. Smart, J. (1965). A handbook for the identification of Insects of Medical Importance. (4th ed.) British Museum (Nat. Hist.), London. Lapage, G. (1968). Veterinary Parasitology. (2nd Ed.) Oliver and Byod, Edinburgh and London.			Jan 1975 - Dec. 1976		Nigeria	East Central State			8	10						767500	https://manisnet.org	Gazetteer: GeoNames: Nigeria; independent political entity; GeoNameID: 2328926_MatulisG_Oct2022
1980	George Mason University	www.gmu.edu	Graham Matulis	gmatulis@gmu.edu		2023-12-13							Preserved specimen	Iwuala, M.O.E. and Okpala, I. (1977). STUDIES ON THE ECTOPARASITIC FAUNA OF NIGERIAN LIVESTOCK I:TYPES AND DISTRIBUTION PATTERNS ON HOSTS. Bulletin of Animal Health and Production in Africa, 26(4), 339-350.			Animalia	Arthropoda	Arachnida	Ixodida	Ixodidae	Amblyomma	variegatum	(Fabricius, 1794)	Amblyomma variegatum	Amblyomma variegatum			Morphology; DNA		Hoogstraal, H. (1956). African Ixodiodea I: Ticks of the Sudan. Project Report, U.S. Department of the Navy, Wahisngton D.C. Smart, J. (1965). A handbook for the identification of Insects of Medical Importance. (4th ed.) British Museum (Nat. Hist.), London. Lapage, G. (1968). Veterinary Parasitology. (2nd Ed.) Oliver and Byod, Edinburgh and London.			Jan 1975 - Dec. 1976		Nigeria	East Central State			8	10						767500	https://manisnet.org	Gazetteer: GeoNames: Nigeria; independent political entity; GeoNameID: 2328926_MatulisG_Oct2022
1979	George Mason University	www.gmu.edu	Graham Matulis	gmatulis@gmu.edu		2023-12-13							Preserved specimen	Iwuala, M.O.E. and Okpala, I. (1977). STUDIES ON THE ECTOPARASITIC FAUNA OF NIGERIAN LIVESTOCK I:TYPES AND DISTRIBUTION PATTERNS ON HOSTS. Bulletin of Animal Health and Production in Africa, 26(4), 339-350.			Animalia	Arthropoda	Arachnida	Ixodida	Ixodidae	Amblyomma	variegatum	(Fabricius, 1794)	Amblyomma variegatum	Amblyomma variegatum			Morphology; DNA		Hoogstraal, H. (1956). African Ixodiodea I: Ticks of the Sudan. Project Report, U.S. Department of the Navy, Wahisngton D.C. Smart, J. (1965). A handbook for the identification of Insects of Medical Importance. (4th ed.) British Museum (Nat. Hist.), London. Lapage, G. (1968). Veterinary Parasitology. (2nd Ed.) Oliver and Byod, Edinburgh and London.			Jan 1975 - Dec. 1976		Nigeria	East Central State			8	10						767500	https://manisnet.org	Gazetteer: GeoNames: Nigeria; independent political entity; GeoNameID: 2328926_MatulisG_Oct2022
1978	George Mason University	www.gmu.edu	Graham Matulis	gmatulis@gmu.edu		2023-12-13							Preserved specimen	Iwuala, M.O.E. and Okpala, I. (1977). STUDIES ON THE ECTOPARASITIC FAUNA OF NIGERIAN LIVESTOCK I:TYPES AND DISTRIBUTION PATTERNS ON HOSTS. Bulletin of Animal Health and Production in Africa, 26(4), 339-350.			Animalia	Arthropoda	Arachnida	Ixodida	Ixodidae	Amblyomma	variegatum	(Fabricius, 1794)	Amblyomma variegatum	Amblyomma variegatum			Morphology; DNA		Hoogstraal, H. (1956). African Ixodiodea I: Ticks of the Sudan. Project Report, U.S. Department of the Navy, Wahisngton D.C. Smart, J. (1965). A handbook for the identification of Insects of Medical Importance. (4th ed.) British Museum (Nat. Hist.), London. Lapage, G. (1968). Veterinary Parasitology. (2nd Ed.) Oliver and Byod, Edinburgh and London.			Jan 1975 - Dec. 1976		Nigeria	East Central State			8	10						767500	https://manisnet.org	Gazetteer: GeoNames: Nigeria; independent political entity; GeoNameID: 2328926_MatulisG_Oct2022
1967	George Mason University	www.gmu.edu	Graham Matulis	gmatulis@gmu.edu		2023-12-13							Preserved specimen	Ikpeze, O.O. (2010). DISTRIBUTION OF PARASITIC TICKS (ACARINA: IXODIDAE) ON CATTLE AT DESIGNATED CATTLE MARKETS IN ENUGU, UGWUOBA AND AMANSEA, SOUTH-EASTERN-NIGERIA. International Journal of Biological Science, 2(3), 51-55.			Animalia	Arthropoda	Arachnida	Ixodida	Ixodidae	Amblyomma	variegatum	(Fabricius, 1794)	Amblyomma variegatum	Amblyomma variegatum	Department of Parasitology and Entomology, Nnamdi Azikiwe University (UNIZIK) Awka		Morphology; DNA		Okello-Onen, J., Hassan, S. M and Essuman, S. (1999). Taxonomy of African Ticks: An Identification Manual. ICIPE Science Press, Nairobi.			between March 2007 and April 2008		Nigeria	Enugu	Oji River	Ugwuoba Cattle Market	7.27723	6.17032						20000	https://manisnet.org	Gazetteer: GeoNames: Oji-River; second-order administrative division; GeoNameID: 7873925_MatulisG_Nov2022
1963	George Mason University	www.gmu.edu	Graham Matulis	gmatulis@gmu.edu		2023-12-13							Preserved specimen	Ikpeze, O.O. (2010). DISTRIBUTION OF PARASITIC TICKS (ACARINA: IXODIDAE) ON CATTLE AT DESIGNATED CATTLE MARKETS IN ENUGU, UGWUOBA AND AMANSEA, SOUTH-EASTERN-NIGERIA. International Journal of Biological Science, 2(3), 51-55.			Animalia	Arthropoda	Arachnida	Ixodida	Ixodidae	Amblyomma	variegatum	(Fabricius, 1794)	Amblyomma variegatum	Amblyomma variegatum	Department of Parasitology and Entomology, Nnamdi Azikiwe University (UNIZIK) Awka		Morphology; DNA		Okello-Onen, J., Hassan, S. M and Essuman, S. (1999). Taxonomy of African Ticks: An Identification Manual. ICIPE Science Press, Nairobi.			between March 2007 and April 2008		Nigeria	Enugu	Oji River	Enugu Cattle Market	7.49883	6.44132						9300	https://manisnet.org	Gazetteer: GeoNames: Enugu; seat of a first-order administrative division; GeoNameID: 2343279_MatulisG_Oct2022
1959	George Mason University	www.gmu.edu	Graham Matulis	gmatulis@gmu.edu		2023-12-13							Preserved specimen	Ikpeze, O.O. (2010). DISTRIBUTION OF PARASITIC TICKS (ACARINA: IXODIDAE) ON CATTLE AT DESIGNATED CATTLE MARKETS IN ENUGU, UGWUOBA AND AMANSEA, SOUTH-EASTERN-NIGERIA. International Journal of Biological Science, 2(3), 51-55.			Animalia	Arthropoda	Arachnida	Ixodida	Ixodidae	Amblyomma	variegatum	(Fabricius, 1794)	Amblyomma variegatum	Amblyomma variegatum	Department of Parasitology and Entomology, Nnamdi Azikiwe University (UNIZIK) Awka		Morphology; DNA		Okello-Onen, J., Hassan, S. M and Essuman, S. (1999). Taxonomy of African Ticks: An Identification Manual. ICIPE Science Press, Nairobi.			between March 2007 and April 2008		Nigeria	Anambra		Amansea Cattle Market	7.13563	6.2457						2000	https://www.google.com/maps	Google Maps
1957	George Mason University	www.gmu.edu	Graham Matulis	gmatulis@gmu.edu		2023-12-13							Preserved specimen	Ikeme, M.M. (1976). The diagnostic characteristics and host distribution of the larvae of some economically important ticks in Nigeria: The larvae of Amblyomma variegatum and Boophilus decoloratus of cattle. Nig. J. Ent., 1&2, 69-81.			Animalia	Arthropoda	Arachnida	Ixodida	Ixodidae	Amblyomma	variegatum	(Fabricius, 1794)	Amblyomma variegatum	Amblyomma variegatum			Morphology; DNA		No ID method given					Nigeria			Nsukka abattoir	7.39577	6.85783						26900	https://manisnet.org	Gazetteer: GeoNames: Nsukka; second-order administrative division; GeoNameID: 8659738_MatulisG_Oct2022
1948	George Mason University	www.gmu.edu	Graham Matulis	gmatulis@gmu.edu		2023-12-13							Preserved specimen	Idoko, I.S.; Edeh, R.E.; Adamu, A.M.; Machunga-Mambula, S.; Okubanjo, O.O.; Balogun, E.O.; Adamu, S.; Johnson, W.; Kappmeyer, L.; Mousel, M.; et al. Molecular and Serological Detection of Piroplasms in Horses from Nigeria. Pathogens 2021, 10, 508. https://doi.org/10.3390/pathogens10050508			Animalia	Arthropoda	Arachnida	Ixodida	Ixodidae	Amblyomma	variegatum	(Fabricius, 1794)	Amblyomma variegatum	Amblyomma variegatum			Morphology; DNA		Walker, A.R.; Bouattour, A.; Camicas, J.-L.; Estrada-Pena, A.; Horak, I.; Latif, A.A.; Pegram, R.G.; Preston, P.M. Ticks of Domestic Animals in Africa: A Guide to Identification of Species; Bioscience Reports: Edinburgh, UK, 2014.					Nigeria	Kaduna and Nasarawa		Zaria and Igabi LGA of Kaduna State & Keffi LGA of Nasarawa State	8	10						767500	https://manisnet.org	Gazetteer: GeoNames: Nigeria; independent political entity; GeoNameID: 2328926_MatulisG_Oct2022
1947	George Mason University	www.gmu.edu	Graham Matulis	gmatulis@gmu.edu		2023-12-13							Preserved specimen	Hornok, S., Kontschan, J., Takacs, N., Chaber, A.-L., Halajian, A., Abichu, G., Kamani, J., Szekeres, S., and Plantard, O. (2020). Molecular phylogeny of Amblyomma exornatum and Amblyomma transversale with reinstatement of the genus Africaniella (Acari: Ixodidae) for the latter. Ticks and Tick-borne Diseases, 11.			Animalia	Arthropoda	Arachnida	Ixodida	Ixodidae	Amblyomma	variegatum	(Fabricius, 1794)	Amblyomma variegatum	Amblyomma variegatum			Morphology; DNA		Theiler, G. 1945. Ticks in the South African Zoological Survey Collection. Part IV. The inornate Aponommas. Onderstepoort J. Vet. Sci. Anim. Ind. 20, 179-190. Hoogstraal, H. 1956. African Ixodoidea. 1. Ticks of the Sudan With Special Reference to Equatoria Province and With Preliminary Review of Genera Rhipicephalus, Margaropus, and Hyalomma. US Navy, Washington, D.C. Horak, I.G., Heyne, H., Will…			2019		Nigeria			Abeokuta	3.34509	7.15571						11300	https://manisnet.org	Gazetteer: GeoNames: Abeokuta; seat of a first-order administrative division; GeoNameID: 2352947_MatulisG_Oct2022
1908	George Mason University	www.gmu.edu	Graham Matulis	gmatulis@gmu.edu		2023-12-13							Human observation	Gueye, A., Mbengue, M., Diouf, A. and Sonko, M.L. (1993). Tiques et hemoparasitoses du betail au Senegal. V. La zone nord-guineenne. Revue d'elevage et de medecine veterinaire des pays tropicaux, 46(4), 551-561.			Animalia	Arthropoda	Arachnida	Ixodida	Ixodidae	Amblyomma	variegatum	(Fabricius, 1794)	Amblyomma variegatum	Amblyomma variegatum			Morphology					June 1986 to August 1987		Senegal			North Guinea area (map included)	-14.25	14.5						388100	https://manisnet.org	Gazetteer:GeoNames; Republic of Senegal; Independent political entity; GeoNamesID; 2245662_LibertyW_Oct2022
1894	George Mason University	www.gmu.edu	Graham Matulis	gmatulis@gmu.edu		2023-12-13							Preserved specimen	Gueye, A., Mbengue, M., Diouf, A. and Seye, M. (1986). Tiques et hemoparasitoses du betail au Senegal. I. La region des Niayes. Rev. Elev. Med. Vet. Pays trop., 39(3-4), 381-393.		Contains bloodsmear results for goats and cattle	Animalia	Arthropoda	Arachnida	Ixodida	Ixodidae	Amblyomma	variegatum	(Fabricius, 1794)	Amblyomma variegatum	Amblyomma variegatum			Morphology					from April 1982 to September 1983		Senegal			Niayes	-14.25	14.5						388100	https://manisnet.org	Gazetteer:GeoNames; Republic of Senegal; Independent political entity; GeoNamesID; 2245662_LibertyW_Oct2022
1893	George Mason University	www.gmu.edu	Graham Matulis	gmatulis@gmu.edu		2023-12-13							Preserved specimen	Gueye, A., Mbengue, M., Diouf, A. and Seye, M. (1986). Tiques et hemoparasitoses du betail au Senegal. I. La region des Niayes. Rev. Elev. Med. Vet. Pays trop., 39(3-4), 381-393.		Contains bloodsmear results for goats and cattle	Animalia	Arthropoda	Arachnida	Ixodida	Ixodidae	Amblyomma	variegatum	(Fabricius, 1794)	Amblyomma variegatum	Amblyomma variegatum			Morphology					from April 1982 to September 1983		Senegal			Niayes	-14.25	14.5						388100	https://manisnet.org	Gazetteer:GeoNames; Republic of Senegal; Independent political entity; GeoNamesID; 2245662_LibertyW_Oct2022
1876	George Mason University	www.gmu.edu	Graham Matulis	gmatulis@gmu.edu		2023-12-13							Human Observation	Gueye, A., Mbengue, M. Diouf, A. and Sonko, M.L. (1993). Tiques et hemoparasitoses du betail au Senegal. V. La zone nord-guineenne. Revue Elev. Med. Vet. Pays trop., 46(4), 551-561.		Contains blood smear testing and ID of tick-borne diseases in livestock	Animalia	Arthropoda	Arachnida	Ixodida	Ixodidae	Amblyomma	variegatum	(Fabricius, 1794)	Amblyomma variegatum	Amblyomma variegatum			Morphology					from June 1986 to August 1987		Senegal		Ziguinchor	Basse Casamance, North Guinean zone	-14.25	14.5						388100	https://manisnet.org	Gazetteer:GeoNames; Republic of Senegal; Independent political entity; GeoNamesID; 2245662_LibertyW_Oct2022
1875	George Mason University	www.gmu.edu	Graham Matulis	gmatulis@gmu.edu		2023-12-13							Human Observation	Gueye, A., Mbengue, M. Diouf, A. and Sonko, M.L. (1993). Tiques et hemoparasitoses du betail au Senegal. V. La zone nord-guineenne. Revue Elev. Med. Vet. Pays trop., 46(4), 551-561.		Contains blood smear testing and ID of tick-borne diseases in livestock	Animalia	Arthropoda	Arachnida	Ixodida	Ixodidae	Amblyomma	variegatum	(Fabricius, 1794)	Amblyomma variegatum	Amblyomma variegatum			Morphology					from June 1986 to August 1987		Senegal		Ziguinchor	Basse Casamance, North Guinean zone	-14.25	14.5						388100	https://manisnet.org	Gazetteer:GeoNames; Republic of Senegal; Independent political entity; GeoNamesID; 2245662_LibertyW_Oct2022
1933	George Mason University	www.gmu.edu	Graham Matulis	gmatulis@gmu.edu		2023-12-13							Preserved specimen	Heylen, D., Day, M., Schunack, B. et al. A community approach of pathogens and their arthropod vectors (ticks and fleas) in dogs of African Sub-Sahara. Parasites Vectors 14, 576 (2021). https://doi.org/10.1186/s13071-021-05014-8			Animalia	Arthropoda	Arachnida	Ixodida	Ixodidae	Amblyomma	variegatum	(Fabricius, 1794)	Amblyomma variegatum	Amblyomma variegatum			Morphology; DNA		PCR against ITS1 region and 16S mtDNA					Nigeria			Shows where they sampled on a map, but samples are never linked to specific locations.	8	10						767500	https://manisnet.org	Gazetteer: GeoNames: Nigeria; independent political entity; GeoNameID: 2328926_MatulisG_Oct2022
1860	George Mason University	www.gmu.edu	Graham Matulis	gmatulis@gmu.edu		2023-12-13							Human observation	Gueye, A., Mbengue, M. and Diouf, A. (1994). Tiques et hemoparasitoses du betail au Senegal. VI. La zone soudano-sahelienne. Revue d'elevage et de medecine veterinaire des pays tropicaux, 47(1), 39-46.		Includes hemoparasite information in cattle, sheep and goats	Animalia	Arthropoda	Arachnida	Ixodida	Ixodidae	Amblyomma	variegatum	(Fabricius, 1794)	Amblyomma variegatum	Amblyomma variegatum			Morphology					January 1988 to March 1989		Senegal			South Sudanian/Sudano-Sahelian zone	-14.25	14.5						388100	https://manisnet.org	Gazetteer:GeoNames; Republic of Senegal; Independent political entity; GeoNamesID; 2245662_LibertyW_Oct2022
1874	George Mason University	www.gmu.edu	Graham Matulis	gmatulis@gmu.edu		2023-12-13							Human Observation	Gueye, A., Mbengue, M. Diouf, A. and Sonko, M.L. (1993). Tiques et hemoparasitoses du betail au Senegal. V. La zone nord-guineenne. Revue Elev. Med. Vet. Pays trop., 46(4), 551-561.		Contains blood smear testing and ID of tick-borne diseases in livestock	Animalia	Arthropoda	Arachnida	Ixodida	Ixodidae	Amblyomma	variegatum	(Fabricius, 1794)	Amblyomma variegatum	Amblyomma variegatum			Morphology					from June 1986 to August 1987		Senegal		Ziguinchor	Basse Casamance, North Guinean zone	-14.25	14.5						388100	https://manisnet.org	Gazetteer:GeoNames; Republic of Senegal; Independent political entity; GeoNamesID; 2245662_LibertyW_Oct2022
1859	George Mason University	www.gmu.edu	Graham Matulis	gmatulis@gmu.edu		2023-12-13							Human observation	Gueye, A., Mbengue, M. and Diouf, A. (1994). Tiques et hemoparasitoses du betail au Senegal. VI. La zone soudano-sahelienne. Revue d'elevage et de medecine veterinaire des pays tropicaux, 47(1), 39-46.		Includes hemoparasite information in cattle, sheep and goats	Animalia	Arthropoda	Arachnida	Ixodida	Ixodidae	Amblyomma	variegatum	(Fabricius, 1794)	Amblyomma variegatum	Amblyomma variegatum			Morphology					January 1988 to March 1989		Senegal			South Sudanian/Sudano-Sahelian zone	-14.25	14.5						388100	https://manisnet.org	Gazetteer:GeoNames; Republic of Senegal; Independent political entity; GeoNamesID; 2245662_LibertyW_Oct2022
1858	George Mason University	www.gmu.edu	Graham Matulis	gmatulis@gmu.edu		2023-12-13							Human observation	Gueye, A., Mbengue, M. and Diouf, A. (1994). Tiques et hemoparasitoses du betail au Senegal. VI. La zone soudano-sahelienne. Revue d'elevage et de medecine veterinaire des pays tropicaux, 47(1), 39-46.		Includes hemoparasite information in cattle, sheep and goats	Animalia	Arthropoda	Arachnida	Ixodida	Ixodidae	Amblyomma	variegatum	(Fabricius, 1794)	Amblyomma variegatum	Amblyomma variegatum			Morphology					January 1988 to March 1989		Senegal			South Sudanian/Sudano-Sahelian zone	-14.25	14.5						388100	https://manisnet.org	Gazetteer:GeoNames; Republic of Senegal; Independent political entity; GeoNamesID; 2245662_LibertyW_Oct2022
1840	George Mason University	www.gmu.edu	Graham Matulis	gmatulis@gmu.edu		2023-12-13							Human observation	Gueye, A., Mbengue, M. and Diouf, A. (1990). Tiques et hemoparasitoses du betail au Senegal. IV. La zone sud-soudanienne. Revue d'elevage et de medecine veterinaire des pays tropicaux, 42(4), 517-528.			Animalia	Arthropoda	Arachnida	Ixodida	Ixodidae	Amblyomma	variegatum	(Fabricius, 1794)	Amblyomma variegatum	Amblyomma variegatum			Morphology							Senegal			South-Sudanese area (include map)	-14.25	14.5						388100	https://manisnet.org	Gazetteer:GeoNames; Republic of Senegal; Independent political entity; GeoNamesID; 2245662_LibertyW_Oct2022
1839	George Mason University	www.gmu.edu	Graham Matulis	gmatulis@gmu.edu		2023-12-13							Human observation	Gueye, A., Mbengue, M. and Diouf, A. (1990). Tiques et hemoparasitoses du betail au Senegal. IV. La zone sud-soudanienne. Revue d'elevage et de medecine veterinaire des pays tropicaux, 42(4), 517-528.			Animalia	Arthropoda	Arachnida	Ixodida	Ixodidae	Amblyomma	variegatum	(Fabricius, 1794)	Amblyomma variegatum	Amblyomma variegatum			Morphology							Senegal			South-Sudanese area (include map)	-14.25	14.5						388100	https://manisnet.org	Gazetteer:GeoNames; Republic of Senegal; Independent political entity; GeoNamesID; 2245662_LibertyW_Oct2022
1838	George Mason University	www.gmu.edu	Graham Matulis	gmatulis@gmu.edu		2023-12-13							Human observation	Gueye, A., Mbengue, M. and Diouf, A. (1990). Tiques et hemoparasitoses du betail au Senegal. IV. La zone sud-soudanienne. Revue d'elevage et de medecine veterinaire des pays tropicaux, 42(4), 517-528.			Animalia	Arthropoda	Arachnida	Ixodida	Ixodidae	Amblyomma	variegatum	(Fabricius, 1794)	Amblyomma variegatum	Amblyomma variegatum			Morphology							Senegal			South-Sudanese area (include map)	-14.25	14.5						388100	https://manisnet.org	Gazetteer:GeoNames; Republic of Senegal; Independent political entity; GeoNamesID; 2245662_LibertyW_Oct2022
1823	George Mason University	www.gmu.edu	Graham Matulis	gmatulis@gmu.edu		2023-12-13							Preserved specimen	Gueye, A., Mbengue, M. and Diouf, A. (1989). Tiques et hemoparasitoses du betail au Senegal. III. La zone nord-soudanienne. Revue d'elevage et de medecine veterinaire des pays tropicaux, 42(3), 411-420.			Animalia	Arthropoda	Arachnida	Ixodida	Ixodidae	Amblyomma	variegatum	(Fabricius, 1794)	Amblyomma variegatum	Amblyomma variegatum			Morphology					October 1983 to December 1984		Senegal			North-Sudan area	-14.25	14.5						388100	https://manisnet.org	Gazetteer:GeoNames; Republic of Senegal; Independent political entity; GeoNamesID; 2245662_LibertyW_Oct2022
1822	George Mason University	www.gmu.edu	Graham Matulis	gmatulis@gmu.edu		2023-12-13							Preserved specimen	Gueye, A., Mbengue, M. and Diouf, A. (1989). Tiques et hemoparasitoses du betail au Senegal. III. La zone nord-soudanienne. Revue d'elevage et de medecine veterinaire des pays tropicaux, 42(3), 411-420.			Animalia	Arthropoda	Arachnida	Ixodida	Ixodidae	Amblyomma	variegatum	(Fabricius, 1794)	Amblyomma variegatum	Amblyomma variegatum			Morphology					October 1983 to December 1984		Senegal			North-Sudan area	-14.25	14.5						388100	https://manisnet.org	Gazetteer:GeoNames; Republic of Senegal; Independent political entity; GeoNamesID; 2245662_LibertyW_Oct2022
1821	George Mason University	www.gmu.edu	Graham Matulis	gmatulis@gmu.edu		2023-12-13							Preserved specimen	Gueye, A., Mbengue, M. and Diouf, A. (1989). Tiques et hemoparasitoses du betail au Senegal. III. La zone nord-soudanienne. Revue d'elevage et de medecine veterinaire des pays tropicaux, 42(3), 411-420.			Animalia	Arthropoda	Arachnida	Ixodida	Ixodidae	Amblyomma	variegatum	(Fabricius, 1794)	Amblyomma variegatum	Amblyomma variegatum			Morphology					October 1983 to December 1984		Senegal			North-Sudan area	-14.25	14.5						388100	https://manisnet.org	Gazetteer:GeoNames; Republic of Senegal; Independent political entity; GeoNamesID; 2245662_LibertyW_Oct2022
1613	George Mason University	www.gmu.edu	Graham Matulis	gmatulis@gmu.edu		2023-12-13							Preserved specimen	Cornet, J.P., Zeller, H. and Camicas, J.L. (1995). CONTRIBUTION A L'ETUDE DES TIQUES (ACARINA: IXODINA) VECTRICES DU VIRUS DE LA FIEVRE HEMORRAGIQUE CRIMEE-CONGO (CCHF) AU SENEGAL. 2 - BIOLOGIE, AUX STASES PREIMAGINALES, DE HYALOMMA MARGINATUM RUFIPES. Acarologia, 36(4), 293-295.			Animalia	Arthropoda	Arachnida	Ixodida	Ixodidae	Amblyomma	variegatum	(Fabricius, 1794)	Amblyomma variegatum	Amblyomma variegatum			Morphology; DNA		(Fabricius, 1794)			1990-1992		Senegal	Thies Region	M'bour	N'Guekokh	-17.0045	14.5125						2500	https://manisnet.org	Gazetteer:GeoNames; Nguékhokh; populated place; GeoNamesID; 2247381_LibertyW_Oct2022
1576	George Mason University	www.gmu.edu	Graham Matulis	gmatulis@gmu.edu		2023-12-13							Preserved specimen	Camicas, J.-L., Wilson, M. L., Cornet, J.-P., Digoutte, J.-P., Calvo, M.-A., Adam, F., & Gonzalez, J.-P. (1990). Ecology of ticks as potential vectors of Crimean-Congo hemorrhagic fever virus in Senegal: Epidemiological implications. Hemorrhagic Fever with Renal Syndrome, Tick- and Mosquito-Borne Viruses, 303–322. https://doi.org/10.1007/978-3-7091-9091-3_34			Animalia	Arthropoda	Arachnida	Ixodida	Ixodidae	Amblyomma	variegatum	(Fabricius, 1794)	Amblyomma variegatum	Amblyomma variegatum			Morphology; DNA		(Fabricius, 1794)					Senegal				-14.25	14.5						388100	https://manisnet.org	Gazetteer:GeoNames; Republic of Senegal; Independent political entity; GeoNamesID; 2245662_LibertyW_Oct2022
1575	George Mason University	www.gmu.edu	Graham Matulis	gmatulis@gmu.edu		2023-12-13							Preserved specimen	Camicas, J.-L., Wilson, M. L., Cornet, J.-P., Digoutte, J.-P., Calvo, M.-A., Adam, F., & Gonzalez, J.-P. (1990). Ecology of ticks as potential vectors of Crimean-Congo hemorrhagic fever virus in Senegal: Epidemiological implications. Hemorrhagic Fever with Renal Syndrome, Tick- and Mosquito-Borne Viruses, 303–322. https://doi.org/10.1007/978-3-7091-9091-3_34			Animalia	Arthropoda	Arachnida	Ixodida	Ixodidae	Amblyomma	variegatum	(Fabricius, 1794)	Amblyomma variegatum	Amblyomma variegatum			Morphology; DNA		(Fabricius, 1794)					Senegal				-14.25	14.5						388100	https://manisnet.org	Gazetteer:GeoNames; Republic of Senegal; Independent political entity; GeoNamesID; 2245662_LibertyW_Oct2022
1574	George Mason University	www.gmu.edu	Graham Matulis	gmatulis@gmu.edu		2023-12-13							Preserved specimen	Camicas, J.-L., Wilson, M. L., Cornet, J.-P., Digoutte, J.-P., Calvo, M.-A., Adam, F., & Gonzalez, J.-P. (1990). Ecology of ticks as potential vectors of Crimean-Congo hemorrhagic fever virus in Senegal: Epidemiological implications. Hemorrhagic Fever with Renal Syndrome, Tick- and Mosquito-Borne Viruses, 303–322. https://doi.org/10.1007/978-3-7091-9091-3_34			Animalia	Arthropoda	Arachnida	Ixodida	Ixodidae	Amblyomma	variegatum	(Fabricius, 1794)	Amblyomma variegatum	Amblyomma variegatum			Morphology; DNA		(Fabricius, 1794)					Senegal				-14.25	14.5						388100	https://manisnet.org	Gazetteer:GeoNames; Republic of Senegal; Independent political entity; GeoNamesID; 2245662_LibertyW_Oct2022
1573	George Mason University	www.gmu.edu	Graham Matulis	gmatulis@gmu.edu		2023-12-13							Preserved specimen	Camicas, J.-L., Wilson, M. L., Cornet, J.-P., Digoutte, J.-P., Calvo, M.-A., Adam, F., & Gonzalez, J.-P. (1990). Ecology of ticks as potential vectors of Crimean-Congo hemorrhagic fever virus in Senegal: Epidemiological implications. Hemorrhagic Fever with Renal Syndrome, Tick- and Mosquito-Borne Viruses, 303–322. https://doi.org/10.1007/978-3-7091-9091-3_34			Animalia	Arthropoda	Arachnida	Ixodida	Ixodidae	Amblyomma	variegatum	(Fabricius, 1794)	Amblyomma variegatum	Amblyomma variegatum			Morphology; DNA		(Fabricius, 1794)					Senegal				-14.25	14.5						388100	https://manisnet.org	Gazetteer:GeoNames; Republic of Senegal; Independent political entity; GeoNamesID; 2245662_LibertyW_Oct2022
1572	George Mason University	www.gmu.edu	Graham Matulis	gmatulis@gmu.edu		2023-12-13							Preserved specimen	Camicas, J.-L., Wilson, M. L., Cornet, J.-P., Digoutte, J.-P., Calvo, M.-A., Adam, F., & Gonzalez, J.-P. (1990). Ecology of ticks as potential vectors of Crimean-Congo hemorrhagic fever virus in Senegal: Epidemiological implications. Hemorrhagic Fever with Renal Syndrome, Tick- and Mosquito-Borne Viruses, 303–322. https://doi.org/10.1007/978-3-7091-9091-3_34			Animalia	Arthropoda	Arachnida	Ixodida	Ixodidae	Amblyomma	variegatum	(Fabricius, 1794)	Amblyomma variegatum	Amblyomma variegatum			Morphology; DNA		(Fabricius, 1794)					Senegal				-14.25	14.5						388100	https://manisnet.org	Gazetteer:GeoNames; Republic of Senegal; Independent political entity; GeoNamesID; 2245662_LibertyW_Oct2022
1571	George Mason University	www.gmu.edu	Graham Matulis	gmatulis@gmu.edu		2023-12-13								Camicas, J.-L., Wilson, M. L., Cornet, J.-P., Digoutte, J.-P., Calvo, M.-A., Adam, F., & Gonzalez, J.-P. (1990). Ecology of ticks as potential vectors of Crimean-Congo hemorrhagic fever virus in Senegal: Epidemiological implications. Hemorrhagic Fever with Renal Syndrome, Tick- and Mosquito-Borne Viruses, 303–322. https://doi.org/10.1007/978-3-7091-9091-3_34			Animalia	Arthropoda	Arachnida	Ixodida	Ixodidae	Amblyomma	variegatum	(Fabricius, 1794)	Amblyomma variegatum	Amblyomma variegatum			Morphology; DNA		(Fabricius, 1794)					Senegal				-14.25	14.5						388100	https://manisnet.org	Gazetteer:GeoNames; Republic of Senegal; Independent political entity; GeoNamesID; 2245662_LibertyW_Oct2022
1570	George Mason University	www.gmu.edu	Graham Matulis	gmatulis@gmu.edu		2023-12-13							Preserved specimen	Camicas, J.-L., Wilson, M. L., Cornet, J.-P., Digoutte, J.-P., Calvo, M.-A., Adam, F., & Gonzalez, J.-P. (1990). Ecology of ticks as potential vectors of Crimean-Congo hemorrhagic fever virus in Senegal: Epidemiological implications. Hemorrhagic Fever with Renal Syndrome, Tick- and Mosquito-Borne Viruses, 303–322. https://doi.org/10.1007/978-3-7091-9091-3_34			Animalia	Arthropoda	Arachnida	Ixodida	Ixodidae	Amblyomma	variegatum	(Fabricius, 1794)	Amblyomma variegatum	Amblyomma variegatum			Morphology; DNA		(Fabricius, 1794)					Senegal				-14.25	14.5						388100	https://manisnet.org	Gazetteer:GeoNames; Republic of Senegal; Independent political entity; GeoNamesID; 2245662_LibertyW_Oct2022
1569	George Mason University	www.gmu.edu	Graham Matulis	gmatulis@gmu.edu		2023-12-13							Preserved specimen	Camicas, J.-L., Wilson, M. L., Cornet, J.-P., Digoutte, J.-P., Calvo, M.-A., Adam, F., & Gonzalez, J.-P. (1990). Ecology of ticks as potential vectors of Crimean-Congo hemorrhagic fever virus in Senegal: Epidemiological implications. Hemorrhagic Fever with Renal Syndrome, Tick- and Mosquito-Borne Viruses, 303–322. https://doi.org/10.1007/978-3-7091-9091-3_34			Animalia	Arthropoda	Arachnida	Ixodida	Ixodidae	Amblyomma	variegatum	(Fabricius, 1794)	Amblyomma variegatum	Amblyomma variegatum			Morphology; DNA		(Fabricius, 1794)					Senegal				-14.25	14.5						388100	https://manisnet.org	Gazetteer:GeoNames; Republic of Senegal; Independent political entity; GeoNamesID; 2245662_LibertyW_Oct2022
1568	George Mason University	www.gmu.edu	Graham Matulis	gmatulis@gmu.edu		2023-12-13							Preserved specimen	Camicas, J.-L., Wilson, M. L., Cornet, J.-P., Digoutte, J.-P., Calvo, M.-A., Adam, F., & Gonzalez, J.-P. (1990). Ecology of ticks as potential vectors of Crimean-Congo hemorrhagic fever virus in Senegal: Epidemiological implications. Hemorrhagic Fever with Renal Syndrome, Tick- and Mosquito-Borne Viruses, 303–322. https://doi.org/10.1007/978-3-7091-9091-3_34			Animalia	Arthropoda	Arachnida	Ixodida	Ixodidae	Amblyomma	variegatum	(Fabricius, 1794)	Amblyomma variegatum	Amblyomma variegatum			Morphology; DNA		(Fabricius, 1794)					Senegal				-14.25	14.5						388100	https://manisnet.org	Gazetteer:GeoNames; Republic of Senegal; Independent political entity; GeoNamesID; 2245662_LibertyW_Oct2022
1567	George Mason University	www.gmu.edu	Graham Matulis	gmatulis@gmu.edu		2023-12-13							Preserved specimen	Camicas, J.-L., Wilson, M. L., Cornet, J.-P., Digoutte, J.-P., Calvo, M.-A., Adam, F., & Gonzalez, J.-P. (1990). Ecology of ticks as potential vectors of Crimean-Congo hemorrhagic fever virus in Senegal: Epidemiological implications. Hemorrhagic Fever with Renal Syndrome, Tick- and Mosquito-Borne Viruses, 303–322. https://doi.org/10.1007/978-3-7091-9091-3_34			Animalia	Arthropoda	Arachnida	Ixodida	Ixodidae	Amblyomma	variegatum	(Fabricius, 1794)	Amblyomma variegatum	Amblyomma variegatum			Morphology; DNA		(Fabricius, 1794)					Senegal				-14.25	14.5						388100	https://manisnet.org	Gazetteer:GeoNames; Republic of Senegal; Independent political entity; GeoNamesID; 2245662_LibertyW_Oct2022
1566	George Mason University	www.gmu.edu	Graham Matulis	gmatulis@gmu.edu		2023-12-13							Preserved specimen	Camicas, J.-L., Wilson, M. L., Cornet, J.-P., Digoutte, J.-P., Calvo, M.-A., Adam, F., & Gonzalez, J.-P. (1990). Ecology of ticks as potential vectors of Crimean-Congo hemorrhagic fever virus in Senegal: Epidemiological implications. Hemorrhagic Fever with Renal Syndrome, Tick- and Mosquito-Borne Viruses, 303–322. https://doi.org/10.1007/978-3-7091-9091-3_34			Animalia	Arthropoda	Arachnida	Ixodida	Ixodidae	Amblyomma	variegatum	(Fabricius, 1794)	Amblyomma variegatum	Amblyomma variegatum			Morphology; DNA		(Fabricius, 1794)					Senegal				-14.25	14.5						388100	https://manisnet.org	Gazetteer:GeoNames; Republic of Senegal; Independent political entity; GeoNamesID; 2245662_LibertyW_Oct2022
1565	George Mason University	www.gmu.edu	Graham Matulis	gmatulis@gmu.edu		2023-12-13							Preserved specimen	Camicas, J.-L., Wilson, M. L., Cornet, J.-P., Digoutte, J.-P., Calvo, M.-A., Adam, F., & Gonzalez, J.-P. (1990). Ecology of ticks as potential vectors of Crimean-Congo hemorrhagic fever virus in Senegal: Epidemiological implications. Hemorrhagic Fever with Renal Syndrome, Tick- and Mosquito-Borne Viruses, 303–322. https://doi.org/10.1007/978-3-7091-9091-3_34			Animalia	Arthropoda	Arachnida	Ixodida	Ixodidae	Amblyomma	variegatum	(Fabricius, 1794)	Amblyomma variegatum	Amblyomma variegatum			Morphology; DNA		(Fabricius, 1794)					Senegal				-14.25	14.5						388100	https://manisnet.org	Gazetteer:GeoNames; Republic of Senegal; Independent political entity; GeoNamesID; 2245662_LibertyW_Oct2022
26	George Mason University	www.gmu.edu	Abby Lilak	alilak@gmu.edu	4400 University Dr, Fairfax, VA 22030	2023-12-13							Human observation	Ouchene, N., Nebbak, A., Ouchene-Khelifi, N. A., Dahmani, A., Zeroual, F., Khelef, D., ... & Parola, P. (2020). Molecular detection of avian spirochete Borrelia anserina in Argas persicus ticks in Algeria. Comparative Immunology, Microbiology and Infectious Diseases, 68, 101408.			Animalia	Arthropoda	Arachnida	Ixodida	Argasidae	Argas	persicus	(Oken, 1818)	Argas persicus	Argas persicus			Morphology; DNA		Keys from Estrada Pena and Bouattour 2004			April 2014 to March 2015; Spring		Algeria			Ksar Boukhari	2.74924	35.8895		2Deg44'57.26" E	35Deg53'22.33" N	35Deg53'22.33" N, 2Deg44'57.26 E	Degrees minutes seconds	4162	https://georeferencing.org/georefcalculator/gc.html	GeoCalculator(CoordsOnly; Degree minutes seconds; datum not recorded; nearest 0.01 seconds)LilakA_Oct22
1564	George Mason University	www.gmu.edu	Graham Matulis	gmatulis@gmu.edu		2023-12-13							Preserved specimen	Camicas, J.-L., Wilson, M. L., Cornet, J.-P., Digoutte, J.-P., Calvo, M.-A., Adam, F., & Gonzalez, J.-P. (1990). Ecology of ticks as potential vectors of Crimean-Congo hemorrhagic fever virus in Senegal: Epidemiological implications. Hemorrhagic Fever with Renal Syndrome, Tick- and Mosquito-Borne Viruses, 303–322. https://doi.org/10.1007/978-3-7091-9091-3_34			Animalia	Arthropoda	Arachnida	Ixodida	Ixodidae	Amblyomma	variegatum	(Fabricius, 1794)	Amblyomma variegatum	Amblyomma variegatum			Morphology; DNA		(Fabricius, 1794)					Senegal				-14.25	14.5						388100	https://manisnet.org	Gazetteer:GeoNames; Republic of Senegal; Independent political entity; GeoNamesID; 2245662_LibertyW_Oct2022
1548	George Mason University	www.gmu.edu	Graham Matulis	gmatulis@gmu.edu		2023-12-13							Preserved specimen	Camicas, J.-L., Wilson, M. L., Cornet, J.-P., Digoutte, J.-P., Calvo, M.-A., Adam, F., & Gonzalez, J.-P. (1990). Ecology of ticks as potential vectors of Crimean-Congo hemorrhagic fever virus in Senegal: Epidemiological implications. Hemorrhagic Fever with Renal Syndrome, Tick- and Mosquito-Borne Viruses, 303–322. https://doi.org/10.1007/978-3-7091-9091-3_34			Animalia	Arthropoda	Arachnida	Ixodida	Ixodidae	Amblyomma	variegatum	(Fabricius, 1794)	Amblyomma variegatum	Amblyomma variegatum			Morphology; DNA		(Fabricius, 1794)			from March 1987 through November 1989		Senegal	Thies Region		Bandia	-16.8667	14.8667						90800	https://manisnet.org	Gazetteer: GeoNames (Region de Thies; first-order administrative division; GeoNames ID 2244800) PotterA_Sep2023
25	George Mason University	www.gmu.edu	Abby Lilak	alilak@gmu.edu	4400 University Dr, Fairfax, VA 22030	2023-12-13							Human observation	Ouchene, N., Nebbak, A., Ouchene-Khelifi, N. A., Dahmani, A., Zeroual, F., Khelef, D., ... & Parola, P. (2020). Molecular detection of avian spirochete Borrelia anserina in Argas persicus ticks in Algeria. Comparative Immunology, Microbiology and Infectious Diseases, 68, 101408.			Animalia	Arthropoda	Arachnida	Ixodida	Argasidae	Argas	persicus	(Oken, 1818)	Argas persicus	Argas persicus			Morphology; DNA		Keys from Estrada Pena and Bouattour 2004			April 2014 to March 2015; Spring		Algeria			Ksar Boukhari	2.74924	35.8895		2Deg44'57.26" E	35Deg53'22.33" N	35Deg53'22.33" N, 2Deg44'57.26 E	Degrees minutes seconds	4162	https://georeferencing.org/georefcalculator/gc.html	GeoCalculator(CoordsOnly; Degree minutes seconds; datum not recorded; nearest 0.01 seconds)LilakA_Oct22
24	George Mason University	www.gmu.edu	Abby Lilak	alilak@gmu.edu	4400 University Dr, Fairfax, VA 22030	2023-12-13							Human observation	Ouchene, N., Nebbak, A., Ouchene-Khelifi, N. A., Dahmani, A., Zeroual, F., Khelef, D., ... & Parola, P. (2020). Molecular detection of avian spirochete Borrelia anserina in Argas persicus ticks in Algeria. Comparative Immunology, Microbiology and Infectious Diseases, 68, 101408.			Animalia	Arthropoda	Arachnida	Ixodida	Argasidae	Argas	persicus	(Oken, 1818)	Argas persicus	Argas persicus			Morphology; DNA		Keys from Estrada Pena and Bouattour 2004			April 2014 to March 2015; Winter		Algeria			Ksar Boukhari	2.74924	35.8895		2Deg44'57.26" E	35Deg53'22.33" N	35Deg53'22.33" N, 2Deg44'57.26 E	Degrees minutes seconds	4162	https://georeferencing.org/georefcalculator/gc.html	GeoCalculator(CoordsOnly; Degree minutes seconds; datum not recorded; nearest 0.01 seconds)LilakA_Oct22
351	James Madison University	https://www.jmu.edu/	Dustin, R	rodri5da@dukes.jmu.edu	800 S Main St, Harrisonburg, VA 22807	2023-12-13		UIT					Human observation	Laamri, M., El Kharrim, K., Mrifag, R., Boukbal, M., & Belghyti, D. (2012). Population dynamics of cattle parasitic ticks in the Gharb region of Morocco. Journal of animal husbandry and veterinary medicine in tropical countries , 65 , 3.			Animalia	Arthropoda	Arachnida	Ixodida	Ixodidae	Dermacentor	marginatus	Sulzer, 1776	Dermacentor marginatus	Dermacentor marginatus	Environment and Renewable Energies Laboratory of the Faculty of Sciences in Kenitra		Morphology; DNA		Identification keys specified in references 1, 17, and 19			from November 2009 to October 2010		Morocco	Rabat-Salé-Kénitra	Kenitra Province	Sidi Boubker El Haj, Gharb region	-6.04759	34.9218						8380	https://manisnet.org	Gazetteer: GeoNames: Sidi Boubker El Haj: third-order administrative division: GeoNamesID: 6546910_RodriguezD_Nov2022
640	Smithsonian Institution National Museum of Natural History	http://naturalhistory.si.edu/	Kenna Stone	k.stone@ufl.edu	4210 Old Silver Hill Rd, Suitland Maryland 20746	2023-12-13							Human observation	Sarih, M, Socolovschi, C, Boudebouch, N, et al. (2008). Spotted Fever Group Rickettsiae in Ticks, Morocco. Emerging Infectious Diseases, Vol.14 No.7			Animalia	Arthropoda	Arachnida	Ixodida	Ixodidae	Dermacentor	marginatus	Sulzer, 1776	Dermacentor marginatus	Dermacentor marginatus			Morphology; DNA		Morphologically identified to the species or genus level by using standard taxonomic keys			From April 2002 through Match 2006		Morocco			Taza	-5.26656	35.0317						3443	https://manisnet.org	Gazaetteer: GeoNames: Taza; populated place; GeoNamesID: 2529316_PecorD_Jun23
1154	George Mason University	www.gmu.edu	Regina Jobson	rcerimel@gmu.edu	4400 University Dr, Fairfax, VA 22030	2023-12-13							Human observation	Chastel, C., Bach-Hamba, D., Karabatsos, N., Bouattour, A., Le Lay, G., Le Goff, F., & Vermeil, C. (1994). Tunis virus: a new Phlebovirus from Argas reflexus hermanni ticks in Tunisia. Acta Virologica, 38(5), 285-289.			Animalia	Arthropoda	Arachnida	Ixodida	Argasidae	Argas	hermanni	Audouin, 1827	Argas hermanni	Argas hermanni			Morphology		One-way CF tests and microprecipitation tests			End of September and beginning of October 1989		Tunisia			El Kef	8.70486	36.1742		10.11Deg E	36.48Deg N	36.48Deg N, 10.11Deg E	Degrees decimal minutes	4580	https://manisnet.org	Gazetteer: GeoNames (El Kefe; seat of a first-order administrative division; GeoNames ID 2473634) PecorD_Jun23
641	Smithsonian Institution National Museum of Natural History	http://naturalhistory.si.edu/	Kenna Stone	k.stone@ufl.edu	4210 Old Silver Hill Rd, Suitland Maryland 20746	2023-12-13							Human observation	Sarih, M, Socolovschi, C, Boudebouch, N, et al. (2008). Spotted Fever Group Rickettsiae in Ticks, Morocco. Emerging Infectious Diseases, Vol.14 No.7			Animalia	Arthropoda	Arachnida	Ixodida	Ixodidae	Haemaphysalis	punctata	Canestrini & Fanzago, 1878	Ha. punctata	Haemaphysalis punctata			Morphology; DNA		Morphologically identified to the species or genus level by using standard taxonomic keys			From April 2002 through Match 2006		Morocco			Taza	-5.26656	35.0317						3443	https://manisnet.org	Gazaetteer: GeoNames: Taza; populated place; GeoNamesID: 2529316_PecorD_Jun23
1547	George Mason University	www.gmu.edu	Graham Matulis	gmatulis@gmu.edu		2023-12-13							Preserved specimen	Camicas, J.-L., Wilson, M. L., Cornet, J.-P., Digoutte, J.-P., Calvo, M.-A., Adam, F., & Gonzalez, J.-P. (1990). Ecology of ticks as potential vectors of Crimean-Congo hemorrhagic fever virus in Senegal: Epidemiological implications. Hemorrhagic Fever with Renal Syndrome, Tick- and Mosquito-Borne Viruses, 303–322. https://doi.org/10.1007/978-3-7091-9091-3_34			Animalia	Arthropoda	Arachnida	Ixodida	Ixodidae	Amblyomma	variegatum	(Fabricius, 1794)	Amblyomma variegatum	Amblyomma variegatum			Morphology; DNA		(Fabricius, 1794)			from 1976 through 1980		Senegal	Thies Region		Bandia	-16.8667	14.8667						90800	https://manisnet.org	Gazetteer: GeoNames (Region de Thies; first-order administrative division; GeoNames ID 2244800) PotterA_Sep2023
941	EcoHealth Alliance	https://www.ecohealthalliance.org/	Liberty Wood	law2509@cumc.columbia.edu	520 8th Ave Street 1200, New York, NY 10018	2023-12-13							Human observation	Robin, Y., Camicas, J.L., Bres, P., Hery, G. (1970). Observations on some viruses isolated from ticks in Senegal. Folia Parasitologica, 17(4), 345-348.			Animalia	Arthropoda	Arachnida	Ixodida	Ixodidae	Amblyomma	variegatum	(Fabricius, 1794)	Amblyomma variegatum	Amblyomma variegatum			Morphology; DNA					1967-1968		Senegal			Dakar slaughter house	-17.4441	14.6937						9210	https://manisnet.org	Gazetteer:GeoNames; Dakar; capital of political entity; GeoNamesID; 2253354_LibertyW_Oct2022
642	Smithsonian Institution National Museum of Natural History	http://naturalhistory.si.edu/	Kenna Stone	k.stone@ufl.edu	4210 Old Silver Hill Rd, Suitland Maryland 20746	2023-12-13							Human observation	Sarih, M, Socolovschi, C, Boudebouch, N, et al. (2008). Spotted Fever Group Rickettsiae in Ticks, Morocco. Emerging Infectious Diseases, Vol.14 No.7			Animalia	Arthropoda	Arachnida	Ixodida	Ixodidae	Haemaphysalis			Haemaphysalis spp.	Haemaphysalis spp.			Morphology; DNA		Morphologically identified to the species or genus level by using standard taxonomic keys			From April 2002 through Match 2006		Morocco			Taza	-5.26656	35.0317						3443	https://manisnet.org	Gazaetteer: GeoNames: Taza; populated place; GeoNamesID: 2529316_PecorD_Jun23
352	James Madison University	https://www.jmu.edu/	Dustin, R	rodri5da@dukes.jmu.edu	800 S Main St, Harrisonburg, VA 22807	2023-12-13		UIT					Human observation	Laamri, M., El Kharrim, K., Mrifag, R., Boukbal, M., & Belghyti, D. (2012). Population dynamics of cattle parasitic ticks in the Gharb region of Morocco. Journal of animal husbandry and veterinary medicine in tropical countries , 65 , 3.			Animalia	Arthropoda	Arachnida	Ixodida	Ixodidae	Haemaphysalis	sulcata	Canestrini & Fanzago, 1878	Haemaphysalis sulcata	Haemaphysalis sulcata	Environment and Renewable Energies Laboratory of the Faculty of Sciences in Kenitra		Morphology; DNA		Identification keys specified in references 1, 17, and 19			from November 2009 to October 2010		Morocco	Rabat-Salé-Kénitra	Kenitra Province	Sidi Boubker El Haj, Gharb region	-6.04759	34.9218						8380	https://manisnet.org	Gazetteer: GeoNames: Sidi Boubker El Haj: third-order administrative division: GeoNamesID: 6546910_RodriguezD_Nov2022
23	George Mason University	www.gmu.edu	Abby Lilak	alilak@gmu.edu	4400 University Dr, Fairfax, VA 22030	2023-12-13							Human observation	Ouchene, N., Nebbak, A., Ouchene-Khelifi, N. A., Dahmani, A., Zeroual, F., Khelef, D., ... & Parola, P. (2020). Molecular detection of avian spirochete Borrelia anserina in Argas persicus ticks in Algeria. Comparative Immunology, Microbiology and Infectious Diseases, 68, 101408.			Animalia	Arthropoda	Arachnida	Ixodida	Argasidae	Argas	persicus	(Oken, 1818)	Argas persicus	Argas persicus			Morphology; DNA		Keys from Estrada Pena and Bouattour 2004			April 2014 to March 2015; Autumn		Algeria			Ksar Boukhari	2.74924	35.8895		2Deg44'57.26" E	35Deg53'22.33" N	35Deg53'22.33" N, 2Deg44'57.26 E	Degrees minutes seconds	4162	https://georeferencing.org/georefcalculator/gc.html	GeoCalculator(CoordsOnly; Degree minutes seconds; datum not recorded; nearest 0.01 seconds)LilakA_Oct22
22	George Mason University	www.gmu.edu	Abby Lilak	alilak@gmu.edu	4400 University Dr, Fairfax, VA 22030	2023-12-13							Human observation	Ouchene, N., Nebbak, A., Ouchene-Khelifi, N. A., Dahmani, A., Zeroual, F., Khelef, D., ... & Parola, P. (2020). Molecular detection of avian spirochete Borrelia anserina in Argas persicus ticks in Algeria. Comparative Immunology, Microbiology and Infectious Diseases, 68, 101408.			Animalia	Arthropoda	Arachnida	Ixodida	Argasidae	Argas	persicus	(Oken, 1818)	Argas persicus	Argas persicus			Morphology; DNA		Keys from Estrada Pena and Bouattour 2004			April 2014 to March 2015; Autumn		Algeria			Ksar Boukhari	2.74924	35.8895		2Deg44'57.26" E	35Deg53'22.33" N	35Deg53'22.33" N, 2Deg44'57.26 E	Degrees minutes seconds	4162	https://georeferencing.org/georefcalculator/gc.html	GeoCalculator(CoordsOnly; Degree minutes seconds; datum not recorded; nearest 0.01 seconds)LilakA_Oct22
21	George Mason University	www.gmu.edu	Abby Lilak	alilak@gmu.edu	4400 University Dr, Fairfax, VA 22030	2023-12-13							Human observation	Ouchene, N., Nebbak, A., Ouchene-Khelifi, N. A., Dahmani, A., Zeroual, F., Khelef, D., ... & Parola, P. (2020). Molecular detection of avian spirochete Borrelia anserina in Argas persicus ticks in Algeria. Comparative Immunology, Microbiology and Infectious Diseases, 68, 101408.			Animalia	Arthropoda	Arachnida	Ixodida	Argasidae	Argas	persicus	(Oken, 1818)	Argas persicus	Argas persicus			Morphology; DNA		Keys from Estrada Pena and Bouattour 2004			April 2014 to March 2015; Summer		Algeria			Ksar Boukhari	2.74924	35.8895		2Deg44'57.26" E	35Deg53'22.33" N	35Deg53'22.33" N, 2Deg44'57.26 E	Degrees minutes seconds	4162	https://georeferencing.org/georefcalculator/gc.html	GeoCalculator(CoordsOnly; Degree minutes seconds; datum not recorded; nearest 0.01 seconds)LilakA_Oct22
35	George Mason University	www.gmu.edu	Abby Lilak	alilak@gmu.edu	4400 University Dr, Fairfax, VA 22030	2023-12-13						GU451248	Human observation	Lafri, I., El Hamzaoui, B., Bitam, I., Leulmi, H., Lalout, R., Mediannikov, O., ... & Parola, P. (2017). Detection of relapsing fever Borrelia spp., Bartonella spp. and Anaplasmataceae bacteria in argasid ticks in Algeria. PLoS neglected tropical diseases, 11(11), e0006064.		No data on this species about sex, age, and parasites	Animalia	Arthropoda	Arachnida	Ixodida	Argasidae	Argas	persicus	(Oken, 1818)	Argas persicus	Argas persicus			Morphology; DNA		Keys from Estrada Pena and Bouattour			Between May 2013 and October 2015 (article states 2012 and 2013)		Algeria	Western		Sidi Ali	0.416667	36.1		0Deg25’00”E	36Deg06’00”N	36Deg06’00”N,0Deg25’00”E	Degrees minutes seconds	4159	https://georeferencing.org/georefcalculator/gc.html	GeoCalculator (CoordsOnly; degrees minutes seconds; datum not recorded; nearest second) LilakA_Nov22
20	George Mason University	www.gmu.edu	Abby Lilak	alilak@gmu.edu	4400 University Dr, Fairfax, VA 22030	2023-12-13							Human observation	Ouchene, N., Nebbak, A., Ouchene-Khelifi, N. A., Dahmani, A., Zeroual, F., Khelef, D., ... & Parola, P. (2020). Molecular detection of avian spirochete Borrelia anserina in Argas persicus ticks in Algeria. Comparative Immunology, Microbiology and Infectious Diseases, 68, 101408.			Animalia	Arthropoda	Arachnida	Ixodida	Argasidae	Argas	persicus	(Oken, 1818)	Argas persicus	Argas persicus			Morphology; DNA		Keys from Estrada Pena and Bouattour 2004			April 2014 to March 2015; Summer		Algeria			Ksar Boukhari	2.74924	35.8895		2Deg44'57.26" E	35Deg53'22.33" N	35Deg53'22.33" N, 2Deg44'57.26 E	Degrees minutes seconds	4162	https://georeferencing.org/georefcalculator/gc.html	GeoCalculator (CoordsOnly; Degree minutes seconds; datum not recorded; nearest 0.1 second)LilakA_Oct22
37	George Mason University	www.gmu.edu	Abby Lilak	alilak@gmu.edu	4400 University Dr, Fairfax, VA 22030	2023-12-13						KC311540	Human observation	Lafri, I., El Hamzaoui, B., Bitam, I., Leulmi, H., Lalout, R., Mediannikov, O., ... & Parola, P. (2017). Detection of relapsing fever Borrelia spp., Bartonella spp. and Anaplasmataceae bacteria in argasid ticks in Algeria. PLoS neglected tropical diseases, 11(11), e0006064.		No data on this species about sex, age, and parasites	Animalia	Arthropoda	Arachnida	Ixodida	Argasidae	Carios	erraticus	Lucas, 1849	Ornithodoros erraticus	Carios erraticus			Morphology; DNA		Keys from Estrada Pena and Bouattour			Between May 2013 and October 2015 (article states 2012 and 2013)		Algeria	Eastern		El Tarf	8.30139	36.7006		8Deg18’50”E	36Deg42’02”N	36Deg42’02”N,8Deg18’50”E	Degrees minutes seconds	4231	https://georeferencing.org/georefcalculator/gc.html	GeoCalculator (CoordsOnly; degrees minutes seconds; datum not recorded; nearest second) LilakA_Nov22
1762	George Mason University	www.gmu.edu	Graham Matulis	gmatulis@gmu.edu		2023-12-13							Preserved specimen	Duron, O., Binetruy, F., Noël, V., Cremaschi, J., McCoy, K. D., Arnathau, C., Plantard, O., Goolsby, J., Pérez de León, A. A., Heylen, D., Van Oosten, A. R., Gottlieb, Y., Baneth, G., Guglielmone, A. A., Estrada-Peña, A., Opara, M. N., Zenner, L., Vavre, F., & Chevillon, C. (2017). Evolutionary changes in symbiont community structure in ticks. Molecular ecology, 26(11), 2905–2921. https://doi.org…			Animalia	Arthropoda	Arachnida	Ixodida	Argasidae	Carios	erraticus	Lucas, 1849	Ornithodoros erraticus	Carios erraticus			Morphology; DNA		No ID method given			2010		Algeria	Jijel		Taher	5.9	36.7667						8000	https://manisnet.org	Gazetteer: GeoNames: Commune de Taher; third-order administrative division; GeoNameID: 2478553_MatulisG_Oct2022
249	George Mason University	www.gmu.edu	Abby Lilak	alilak@gmu.edu	4400 University Dr, Fairfax, VA 22030	2023-12-13							Human observation	Yousfi-Monod, R. (1985). Annual evolution of the sex ratio of Rhipicephalus sanguineus (Acarina, Ixodidae) in an urban area of western Algeria. Acarologia.			Animalia	Arthropoda	Arachnida	Ixodida	Ixodidae	Dermacentor	marginatus	Sulzer, 1776	Dermacentor marginatus	Dermacentor marginatus					No identification method listed			November 1981 to September 1983		Algeria		Oran	Oran open market	-0.63588	35.6991						10200	https://manisnet.org	Gazetteer: GeoNames (Oran; seat of a first-order administrative divison; GeoNamesID:2485926) LilakA_Oct22
942	EcoHealth Alliance	https://www.ecohealthalliance.org/	Liberty Wood	law2509@cumc.columbia.edu	520 8th Ave Street 1200, New York, NY 10018	2023-12-13							Human observation	Robin, Y., Camicas, J.L., Bres, P., Hery, G. (1970). Observations on some viruses isolated from ticks in Senegal. Folia Parasitologica, 17(4), 345-348.			Animalia	Arthropoda	Arachnida	Ixodida	Ixodidae	Amblyomma	variegatum	(Fabricius, 1794)	Amblyomma variegatum	Amblyomma variegatum			Morphology; DNA					1967-1968		Senegal			Dakar slaughter house	-17.4441	14.6937						9210	https://manisnet.org	Gazetteer:GeoNames; Dakar; capital of political entity; GeoNamesID; 2253354_LibertyW_Oct2022
752	George Mason University	www.gmu.edu	Graham Matulis	gmatulis@gmu.edu		2023-12-13							Human observation	Sylla, M., Molez, J.F., Cornet, J.P. and Camicas, J.L. (2008). Climate change and distribution of ticks (Acari: Ixodida) in Senegal and Mauritania. Acarologia, 47(3-4), 137-153.			Animalia	Arthropoda	Arachnida	Ixodida	Ixodidae	Amblyomma	variegatum	(Fabricius, 1794)	Amblyomma variegatum	Amblyomma variegatum			Morphology; DNA							Senegal	Saint-Louis Region	Dagana	Rong, Saint-Louis Dept., Saint-Louis Reg.	-15.9833	16.4833		15Deg59'W	16Deg29'N	16Deg29'N, 15Deg59'W	Degrees decimal minutes	7044	https://georeferencing.org/georefcalculator/gc.html	GeoCalculator (Coordinates only; gazetteer; degrees decimal minutes; datum not recorded; nearest minute; 30 m error) PotterA_Sep2023
227	George Mason University	www.gmu.edu	Abby Lilak	alilak@gmu.edu	4400 University Dr, Fairfax, VA 22030	2023-12-13							Human observation	Zeroual, F., Bitam, I., Ouchene, N., Leulmi, H., Aouadi, A., & Benakhla, A. (2014). Identification and seasonal dynamics of ticks on wild boar (Sus scrofa) in the extreme north-east of Algeria. Bull Soc Zool Fr, 139, 245-253.			Animalia	Arthropoda	Arachnida	Ixodida	Ixodidae	Dermacentor	marginatus	Sulzer, 1776	Dermacentor marginatus	Dermacentor marginatus			Morphology		Keys of BOUATTOUR 2002 and ESTRADA-PENA et al. 2005			April 2011 to March 2013		Algeria		Annaba and El Tarf		7.90641	36.7697						42100	https://manisnet.org	Gazetteer: GeoNames (Ben Mehidi; populated places; GeoNamesID:2504486)LilakA_Oct22
102	George Mason University	www.gmu.edu	Abby Lilak	alilak@gmu.edu	4400 University Dr, Fairfax, VA 22030	2023-12-13							Human observation	Kernif, T., Messaoudene, D., Ouahioune, S., Parola, P., Raoult, D., & Bitam, I. (2012). Spotted fever group rickettsiae identified in Dermacentor marginatus and Ixodes ricinus ticks in Algeria. Ticks and tick-borne diseases, 3(5-6), 380-381.			Animalia	Arthropoda	Arachnida	Ixodida	Ixodidae	Dermacentor	marginatus	Sulzer, 1776	Dermacentor marginatus	Dermacentor marginatus			Morphology; DNA		Key of Walker et al. 2003			2022-02-06		Algeria		Bilda	Chrea Mountain	2.88059	36.4291						9500	https://manisnet.org	Gazetteer: GeoNames (Chrea; populated place; GeoNamesID:2501190)LilakA_Oct22
749	George Mason University	www.gmu.edu	Graham Matulis	gmatulis@gmu.edu		2023-12-13							Human observation	Sylla, M., Molez, J.F., Cornet, J.P. and Camicas, J.L. (2008). Climate change and distribution of ticks (Acari: Ixodida) in Senegal and Mauritania. Acarologia, 47(3-4), 137-153.			Animalia	Arthropoda	Arachnida	Ixodida	Ixodidae	Amblyomma	variegatum	(Fabricius, 1794)	Amblyomma variegatum	Amblyomma variegatum			Morphology; DNA							Senegal	Saint-Louis Region	Podor	Kassak Nord = Kassak Riv., Saint-Louis Dept., Saint-Louis Reg.	-16.0833	16.0333		16Deg05'W	16Deg22'N	16Deg22'N, 16Deg05'W	Degrees decimal minutes	7047	https://georeferencing.org/georefcalculator/gc.html	GeoCalculator (Coordinates only; gazetteer; degrees decimal minutes; datum not recorded; nearest minute; 30 m error) PotterA_Sep2023
730	George Mason University	www.gmu.edu	Graham Matulis	gmatulis@gmu.edu		2023-12-13							Human observation	Sylla, M., Molez, J.F., Cornet, J.P. and Camicas, J.L. (2008). Climate change and distribution of ticks (Acari: Ixodida) in Senegal and Mauritania. Acarologia, 47(3-4), 137-153.			Animalia	Arthropoda	Arachnida	Ixodida	Ixodidae	Amblyomma	variegatum	(Fabricius, 1794)	Amblyomma variegatum	Amblyomma variegatum			Morphology; DNA							Senegal	Saint-Louis Region	Dagana	Savoigne, Saint-Louis Dept., Saint-Louis Reg.	-16.2833	16.2		16Deg17'W	16Deg12'N	16Deg12'N, 16Deg17'W	Degrees decimal minutes	7046	https://georeferencing.org/georefcalculator/gc.html	GeoCalculator (Coordinates only; gazetteer; degrees decimal minutes; datum not recorded; nearest minute; 30 m error) PotterA_Sep2023
297	George Mason University	www.gmu.edu	Abby Lilak	alilak@gmu.edu	4400 University Dr, Fairfax, VA 22030	2023-12-13							Human observation	Boulkaboul, A. (2003). Parasitisme des tiques (Ixodidae) des bovins à Tiaret, Algérie. Revue d’élevage et de médecine vétérinaire des pays tropicaux, 56(3-4), 157-162.			Animalia	Arthropoda	Arachnida	Ixodida	Ixodidae	Dermacentor	marginatus	Sulzer, 1776	Dermacentor marginatus	Dermacentor marginatus					No clear identifcation method provided			January to December		Algeria			Tiaret	1.31699	35.371						10400	https://manisnet.org	Gazetteer: GeoNames (Tiaret; seat of a first-order administrative division GeoNamesID:2476897)LilakA_Oct22
728	George Mason University	www.gmu.edu	Graham Matulis	gmatulis@gmu.edu		2023-12-13							Human observation	Sylla, M., Molez, J.F., Cornet, J.P. and Camicas, J.L. (2008). Climate change and distribution of ticks (Acari: Ixodida) in Senegal and Mauritania. Acarologia, 47(3-4), 137-153.			Animalia	Arthropoda	Arachnida	Ixodida	Ixodidae	Amblyomma	variegatum	(Fabricius, 1794)	Amblyomma variegatum	Amblyomma variegatum			Morphology; DNA							Senegal			Guiers, Lac de = Guier, Lac de, Saint-Louis Dept., Saint-Louis Reg.	-15.8333	16.2		15Deg50'W	16Deg12'N	16Deg12'N, 15Deg50'W	Degrees decimal minutes	25300	https://www.google.com/maps	Google Maps
714	EcoHealth Alliance	https://www.ecohealthalliance.org/	Liberty Wood	law2509@cumc.columbia.edu	520 8th Ave Street 1200, New York, NY 10018	2023-12-13							Human observation	Main, A. J., Kloter, K. O., Camicas, J.-L., Robin, Y., & Sarr, M. (1980). Wad Medani and soldado viruses from ticks (ixodoidea) in West Africa1. Journal of Medical Entomology, 17(4), 380–382. https://doi.org/10.1093/jmedent/17.4.380			Animalia	Arthropoda	Arachnida	Ixodida	Ixodidae	Amblyomma	variegatum	(Fabricius, 1794)	Amblyomma variegatum	Amblyomma variegatum		26 January and 22 February 1977	Morphology			1977-01-26	1977-02-21	26 January and 22 February 1977		Senegal				-14.25	14.5		16"5' to 16"30'N	15"30' to 16'25'W	(16"5' to 16"30'N, 15"30' to 16'25'W)		388100	https://manisnet.org	Gazetteer:GeoNames; Republic of Senegal; Independent political entity; GeoNamesID; 2245662_LibertyW_Oct2022
712	George Mason University	www.gmu.edu	Graham Matulis	gmatulis@gmu.edu		2023-12-13							Human observation	Sylla, M., Molez, J.F., Cornet, J.P. and Camicas, J.L. (2008). Climate change and distribution of ticks (Acari: Ixodida) in Senegal and Mauritania. Acarologia, 47(3-4), 137-153.			Animalia	Arthropoda	Arachnida	Ixodida	Ixodidae	Amblyomma	variegatum	(Fabricius, 1794)	Amblyomma variegatum	Amblyomma variegatum			Morphology; DNA							Senegal	Saint-Louis Region	Saint-Louis	Saint-Louis, Saint-Louis Dept., Saint-Louis Reg.	-16.4896	16.0179		16Deg30'W	16Deg02'N	16Deg02'N, 16Deg30'W	Degrees decimal minutes	11200	https://manisnet.org	Gazetteer; GeoNames (Saint-Louis; seat of a first-order administrative division; GeoNames ID 2246452) PotterA_Sep2023
679	George Mason University	www.gmu.edu	Graham Matulis	gmatulis@gmu.edu		2023-12-13							Preserved specimen	Cornet, J.P., Zeller, H., Ba, K., Camicas, J.L., Gonzalez, J.P. and Wilson, M.L. (1995). CONTRIBUTION A L'ETUDE DES TIQUES (ACARINA : IXODINA) VECTRICES DU VIRUS DE LA FIEVRE HEMORRAGIQUE CRIMEE-CONGO (CCHF) AU SENEGAL. I - ANALYSE DU PARASITISME CHEZ LES PETITS RONGEURS. Acarologia, 36(4), 287-292.			Animalia	Arthropoda	Arachnida	Ixodida	Ixodidae	Amblyomma	variegatum	(Fabricius, 1794)	Amblyomma variegatum	Amblyomma variegatum			Morphology; DNA		(Fabricius, 1794)			during 1987, 1988, and 1989		Senegal	Thies Region		Bandia	-16.8667	14.8667		17DegW	15Deg35'N	15Deg35'N, 17DegW		90800	https://manisnet.org	Gazetteer: GeoNames (Region de Thies; first-order administrative division; GeoNames ID 2244800) PotterA_Sep2023
678	George Mason University	www.gmu.edu	Graham Matulis	gmatulis@gmu.edu		2023-12-13							Preserved specimen	Cornet, J.P., Zeller, H., Ba, K., Camicas, J.L., Gonzalez, J.P. and Wilson, M.L. (1995). CONTRIBUTION A L'ETUDE DES TIQUES (ACARINA : IXODINA) VECTRICES DU VIRUS DE LA FIEVRE HEMORRAGIQUE CRIMEE-CONGO (CCHF) AU SENEGAL. I - ANALYSE DU PARASITISME CHEZ LES PETITS RONGEURS. Acarologia, 36(4), 287-292.			Animalia	Arthropoda	Arachnida	Ixodida	Ixodidae	Amblyomma	variegatum	(Fabricius, 1794)	Amblyomma variegatum	Amblyomma variegatum			Morphology; DNA		(Fabricius, 1794)			during 1987, 1988, and 1989		Senegal	Thies Region		Bandia	-16.8667	14.8667		17DegW	15Deg35'N	15Deg35'N, 17DegW		90800	https://manisnet.org	Gazetteer: GeoNames (Region de Thies; first-order administrative division; GeoNames ID 2244800) PotterA_Sep2023
646	George Mason University	www.gmu.edu	Graham Matulis	gmatulis@gmu.edu		2023-12-13							Human observation	Sylla, M., Molez, J.F., Cornet, J.P., Mondet, B. and Camicas, J.L. (2006). Les tiques (Acari: Ixodida) du Senegal: Frequence des hotes repertories, dynamique saisonniere et chorologie d'Amblyomma (Xiphiastor) variegatum (Fabricus, 1794). Acarologia, 47(1-2), 13-23.			Animalia	Arthropoda	Arachnida	Ixodida	Ixodidae	Amblyomma	variegatum	(Fabricius, 1794)	Amblyomma variegatum	Amblyomma variegatum			Morphology; DNA							Senegal			Bandia	-14.25	14.5		16Deg58W	14Deg35N	14Deg35N,16Deg58W		388100	https://manisnet.org	Gazetteer:GeoNames; Republic of Senegal; Independent political entity; GeoNamesID; 2245662_LibertyW_Oct2022
645	George Mason University	www.gmu.edu	Graham Matulis	gmatulis@gmu.edu		2023-12-13							Human observation	Sylla, M., Molez, J.F., Cornet, J.P., Mondet, B. and Camicas, J.L. (2006). Les tiques (Acari: Ixodida) du Senegal: Frequence des hotes repertories, dynamique saisonniere et chorologie d'Amblyomma (Xiphiastor) variegatum (Fabricus, 1794). Acarologia, 47(1-2), 13-23.			Animalia	Arthropoda	Arachnida	Ixodida	Ixodidae	Amblyomma	variegatum	(Fabricius, 1794)	Amblyomma variegatum	Amblyomma variegatum			Morphology; DNA							Senegal			Bandia	-14.25	14.5		16Deg58W	14Deg35N	14Deg35N,16Deg58W		388100	https://manisnet.org	Gazetteer:GeoNames; Republic of Senegal; Independent political entity; GeoNamesID; 2245662_LibertyW_Oct2022
644	George Mason University	www.gmu.edu	Graham Matulis	gmatulis@gmu.edu		2023-12-13							Human observation	Sylla, M., Molez, J.F., Cornet, J.P., Mondet, B. and Camicas, J.L. (2006). Les tiques (Acari: Ixodida) du Senegal: Frequence des hotes repertories, dynamique saisonniere et chorologie d'Amblyomma (Xiphiastor) variegatum (Fabricus, 1794). Acarologia, 47(1-2), 13-23.			Animalia	Arthropoda	Arachnida	Ixodida	Ixodidae	Amblyomma	variegatum	(Fabricius, 1794)	Amblyomma variegatum	Amblyomma variegatum			Morphology; DNA							Senegal			Bandia	-14.25	14.5		16Deg58W	14Deg35N	14Deg35N,16Deg58W		388100	https://manisnet.org	Gazetteer:GeoNames; Republic of Senegal; Independent political entity; GeoNamesID; 2245662_LibertyW_Oct2022
643	George Mason University	www.gmu.edu	Graham Matulis	gmatulis@gmu.edu		2023-12-13							Human observation	Sylla, M., Molez, J.F., Cornet, J.P., Mondet, B. and Camicas, J.L. (2006). Les tiques (Acari: Ixodida) du Senegal: Frequence des hotes repertories, dynamique saisonniere et chorologie d'Amblyomma (Xiphiastor) variegatum (Fabricus, 1794). Acarologia, 47(1-2), 13-23.			Animalia	Arthropoda	Arachnida	Ixodida	Ixodidae	Amblyomma	variegatum	(Fabricius, 1794)	Amblyomma variegatum	Amblyomma variegatum			Morphology; DNA							Senegal			Bandia	-14.25	14.5		16Deg58W	14Deg35N	14Deg35N,16Deg58W		388100	https://manisnet.org	Gazetteer:GeoNames; Republic of Senegal; Independent political entity; GeoNamesID; 2245662_LibertyW_Oct2022
640	George Mason University	www.gmu.edu	Graham Matulis	gmatulis@gmu.edu		2023-12-13							Preserved specimen	Faye, O., Cornet, J.P., Camicas, J.L., Fontenille, D. and Gonzalez, J.P. (1999). Transmission experimentale du virus la fievre hemorragique de Crimee-Congo: place de trois especes vectrices dans les cycles de maintenance et de transmission au Senegal. Parasite, 6, 27-32.			Animalia	Arthropoda	Arachnida	Ixodida	Ixodidae	Amblyomma	variegatum	(Fabricius, 1794)	Amblyomma variegatum	Amblyomma variegatum			Morphology; DNA							Senegal	Thies Region		Bandia	-16.8667	14.8667		17Deg01W	14Deg35N	14Deg35N, 17Deg01W		90800	https://manisnet.org	Gazetteer: GeoNames (Region de Thies; first-order administrative division; GeoNames ID 2244800) PotterA_Sep2023
630	George Mason University	www.gmu.edu	Graham Matulis	gmatulis@gmu.edu		2023-12-13							Human observation	Sylla, M., Molez, J.F., Cornet, J.P., Mondet, B. and Camicas, J.L. (2006). Les tiques (Acari: Ixodida) du Senegal: Frequence des hotes repertories, dynamique saisonniere et chorologie d'Amblyomma (Xiphiastor) variegatum (Fabricus, 1794). Acarologia, 47(1-2), 13-23.			Animalia	Arthropoda	Arachnida	Ixodida	Ixodidae	Amblyomma	variegatum	(Fabricius, 1794)	Amblyomma variegatum	Amblyomma variegatum			Morphology; DNA							Senegal			Bandia, Classified Forest	-14.25	14.5		16Deg58W	14Deg35N	14Deg35N, 16Deg58W		388100	https://manisnet.org	Gazetteer:GeoNames; Republic of Senegal; Independent political entity; GeoNamesID; 2245662_LibertyW_Oct2022
629	George Mason University	www.gmu.edu	Graham Matulis	gmatulis@gmu.edu		2023-12-13							Human observation	Sylla, M., Molez, J.F., Cornet, J.P., Mondet, B. and Camicas, J.L. (2006). Les tiques (Acari: Ixodida) du Senegal: Frequence des hotes repertories, dynamique saisonniere et chorologie d'Amblyomma (Xiphiastor) variegatum (Fabricus, 1794). Acarologia, 47(1-2), 13-23.			Animalia	Arthropoda	Arachnida	Ixodida	Ixodidae	Amblyomma	variegatum	(Fabricius, 1794)	Amblyomma variegatum	Amblyomma variegatum			Morphology; DNA							Senegal			Bandia	-14.25	14.5		16Deg58W	14Deg35N	14Deg35N, 16Deg58W		388100	https://manisnet.org	Gazetteer:GeoNames; Republic of Senegal; Independent political entity; GeoNamesID; 2245662_LibertyW_Oct2022
1815	George Mason University	www.gmu.edu	Graham Matulis	gmatulis@gmu.edu		2023-12-13							Human observation	Fabiyi J. P. (1980). Arthropod parasites of domestic fowl and guineafowl on the Jos Plateau, Northern Nigera. Tropical animal health and production, 12(3), 193. https://doi.org/10.1007/BF02242655			Animalia	Arthropoda	Arachnida	Ixodida	Ixodidae	Amblyomma	variegatum	(Fabricus, 1794)	Amblyomma variegatum	Amblyomma variegatum			Morphology; DNA		No ID method given			From June 1969 to July 1974		Nigeria			Jos Plateau	9.75	9.16667						169300	https://manisnet.org	Gazetteer: GeoNames: Plateau State; first-order administrative division; GeoNameID: 2324828_MatulisG_Oct2022
1814	George Mason University	www.gmu.edu	Graham Matulis	gmatulis@gmu.edu		2023-12-13							Human observation	Fabiyi J. P. (1980). Arthropod parasites of domestic fowl and guineafowl on the Jos Plateau, Northern Nigera. Tropical animal health and production, 12(3), 193. https://doi.org/10.1007/BF02242655			Animalia	Arthropoda	Arachnida	Ixodida	Ixodidae	Amblyomma	variegatum	(Fabricus, 1794)	Amblyomma variegatum	Amblyomma variegatum			Morphology; DNA		No ID method given			From June 1969 to July 1974		Nigeria			Jos Plateau	9.75	9.16667						169300	https://manisnet.org	Gazetteer: GeoNames: Plateau State; first-order administrative division; GeoNameID: 2324828_MatulisG_Oct2022
1813	George Mason University	www.gmu.edu	Graham Matulis	gmatulis@gmu.edu		2023-12-13							Human observation	Ezealor, A.U. (1985). Parasites and diseases of Abdim's stork Ciconia abdimii. Malimbus, 7(2), 120.			Animalia	Arthropoda	Arachnida	Ixodida	Ixodidae	Amblyomma	variegatum	(Fabricius, 1794)	Amblyomma variegatum	Amblyomma variegatum	G.K. Sweatman		Morphology; DNA		No ID method given			1984-08-01		Nigeria			Ahmadu Bello University Farm, Zaria	7.7227	11.1113						11400	https://manisnet.org	Gazetteer: GeoNames: Zaria; populated place; GeoNameID: 2317765_MatulisG_Oct2022
1795	George Mason University	www.gmu.edu	Graham Matulis	gmatulis@gmu.edu		2023-12-13							Preserved specimen	Elelu N, Ola-Fadunsin SD, Bankole AA, Raji MA, Ogo NI, Cutler SJ (2022) Prevalence of tick infestation and molecular characterization of spotted fever Rickettsia massiliae in Rhipicephalus species parasitizing domestic small ruminants in north-central Nigeria. PLoS ONE 17(2): e0263843. https://doi.org/10.1371/journal.pone.0263843			Animalia	Arthropoda	Arachnida	Ixodida	Ixodidae	Amblyomma	variegatum	(Fabricius, 1794)	Amblyomma variegatum	Amblyomma variegatum			Morphology; DNA		Mathison BA, Pritt BS. Laboratory Identification of Arthropod Ectoparasites. Clin Microbiol Rev. 2014; 27(1): 48–67. https://doi.org/10.1128/CMR.00008-13 PMID:24396136. Walker AR, Bouattour A, Camicas J-L, Estrada-Peña A, Horak IG, Latif AA, et al. Ticks of Domestic Animals in Africa: a Guide to Identification of Species. Bioscience Reports: Edinburgh Scotland, U.K; 2014. pp. 1–221.			Between May and August 2019		Nigeria	Kwara		Ipata municipal abattoir in Ilorin	4.54214	8.49664						52500	https://manisnet.org	Gazetteer: GeoNames: Ilorin; seat of a first-order administrative division; GeoNameID: 2337639_MatulisG_Oct2022
1794	George Mason University	www.gmu.edu	Graham Matulis	gmatulis@gmu.edu		2023-12-13							Preserved specimen	Elelu N, Ola-Fadunsin SD, Bankole AA, Raji MA, Ogo NI, Cutler SJ (2022) Prevalence of tick infestation and molecular characterization of spotted fever Rickettsia massiliae in Rhipicephalus species parasitizing domestic small ruminants in north-central Nigeria. PLoS ONE 17(2): e0263843. https://doi.org/10.1371/journal.pone.0263843			Animalia	Arthropoda	Arachnida	Ixodida	Ixodidae	Amblyomma	variegatum	(Fabricius, 1794)	Amblyomma variegatum	Amblyomma variegatum			Morphology; DNA		Mathison BA, Pritt BS. Laboratory Identification of Arthropod Ectoparasites. Clin Microbiol Rev. 2014; 27(1): 48–67. https://doi.org/10.1128/CMR.00008-13 PMID:24396136. Walker AR, Bouattour A, Camicas J-L, Estrada-Peña A, Horak IG, Latif AA, et al. Ticks of Domestic Animals in Africa: a Guide to Identification of Species. Bioscience Reports: Edinburgh Scotland, U.K; 2014. pp. 1–221.			Between May and August 2019		Nigeria	Kwara		Ipata municipal abattoir in Ilorin	4.54214	8.49664						52500	https://manisnet.org	Gazetteer: GeoNames: Ilorin; seat of a first-order administrative division; GeoNameID: 2337639_MatulisG_Oct2022
1788	George Mason University	www.gmu.edu	Graham Matulis	gmatulis@gmu.edu		2023-12-13							Preserved specimen	Ekpenyong, G. (1996). The effect of climate on the seasonal activity and abundance of Amblyomma variegatum (Fabricus, 1794) (Acarina: Ixodidae) on trade cattle in Ibadan, Nigeria. Acarologia, 165-172.			Animalia	Arthropoda	Arachnida	Ixodida	Ixodidae	Amblyomma	variegatum	(Fabricius, 1794)	Amblyomma variegatum	Amblyomma variegatum			Morphology; DNA		No ID method given			January 1983 - December 1986		Nigeria	Oyo		Veterinary Cattle Control Post in Bodija, Ibadan	3.90591	7.37756						14600	https://manisnet.org	Gazetteer: GeoNames: Ibadan; seat of a first-order administrative division; GeoNameID: 2339354_MatulisG_Oct2022
1785	George Mason University	www.gmu.edu	Graham Matulis	gmatulis@gmu.edu		2023-12-13							Preserved specimen	Ejima, I.A.A. and Ayegba, A.E. (2011). Relative abundance of hard tick on reared cattle (Family: Bovidae; Bos pp.) in Idah Local Government Area (LGA), Kogi State, Nigeria. The Zoologist, 9, 9-16.			Animalia	Arthropoda	Arachnida	Ixodida	Ixodidae	Amblyomma	variegatum	(Fabricius, 1794)	Amblyomma variegatum	Amblyomma variegatum			Morphology; DNA		Linguist, E. 1984. Ticks as Earlier Ancestors of Terrestrial Arachnids. Online, Old Dominion University. Retrieved April 24 2009.			between May and August 2009		Nigeria	Kogi		Okenya Abbatoir, Idah LGA	6.73866	7.11345						10300	https://manisnet.org	Gazetteer: GeoNames: Idah; seat of second-order administrative division; GeoNameID: 2339156_MatulisG_Oct2022
1783	George Mason University	www.gmu.edu	Graham Matulis	gmatulis@gmu.edu		2023-12-13							Preserved specimen	Ejima, I.A.A. and Ayegba, A.E. (2011). Relative abundance of hard tick on reared cattle (Family: Bovidae; Bos pp.) in Idah Local Government Area (LGA), Kogi State, Nigeria. The Zoologist, 9, 9-16.			Animalia	Arthropoda	Arachnida	Ixodida	Ixodidae	Amblyomma	variegatum	(Fabricius, 1794)	Amblyomma variegatum	Amblyomma variegatum			Morphology; DNA		Linguist, E. 1984. Ticks as Earlier Ancestors of Terrestrial Arachnids. Online, Old Dominion University. Retrieved April 24 2009.			between May and August 2009		Nigeria	Kogi		Inachalo Abbatoir, Idah LGA	6.73866	7.11345						10300	https://manisnet.org	Gazetteer: GeoNames: Idah; seat of second-order administrative division; GeoNameID: 2339156_MatulisG_Oct2022
1780	George Mason University	www.gmu.edu	Graham Matulis	gmatulis@gmu.edu		2023-12-13							Preserved specimen	Ejima, I.A.A. and Ayegba, A.E. (2011). Relative abundance of hard tick on reared cattle (Family: Bovidae; Bos pp.) in Idah Local Government Area (LGA), Kogi State, Nigeria. The Zoologist, 9, 9-16.			Animalia	Arthropoda	Arachnida	Ixodida	Ixodidae	Amblyomma	variegatum	(Fabricius, 1794)	Amblyomma variegatum	Amblyomma variegatum			Morphology; DNA		Linguist, E. 1984. Ticks as Earlier Ancestors of Terrestrial Arachnids. Online, Old Dominion University. Retrieved April 24 2009.			between May and August 2009		Nigeria	Kogi		Idah Town, Idah LGA	6.73866	7.11345						10300	https://manisnet.org	Gazetteer: GeoNames: Idah; seat of second-order administrative division; GeoNameID: 2339156_MatulisG_Oct2022
1777	George Mason University	www.gmu.edu	Graham Matulis	gmatulis@gmu.edu		2023-12-13							Preserved specimen	Ejima, I.A.A. and Ayegba, A.E. (2011). Relative abundance of hard tick on reared cattle (Family: Bovidae; Bos pp.) in Idah Local Government Area (LGA), Kogi State, Nigeria. The Zoologist, 9, 9-16.			Animalia	Arthropoda	Arachnida	Ixodida	Ixodidae	Amblyomma	variegatum	(Fabricius, 1794)	Amblyomma variegatum	Amblyomma variegatum			Morphology; DNA		Linguist, E. 1984. Ticks as Earlier Ancestors of Terrestrial Arachnids. Online, Old Dominion University. Retrieved April 24 2009.			between May and August 2009		Nigeria	Kogi		Fulani Villages, Idah LGA	6.73866	7.11345						10300	https://manisnet.org	Gazetteer: GeoNames: Idah; seat of second-order administrative division; GeoNameID: 2339156_MatulisG_Oct2022
1759	George Mason University	www.gmu.edu	Graham Matulis	gmatulis@gmu.edu		2023-12-13							Preserved specimen	Dipeolu, O.O. (1976). Tick paralysis in a sheep caused by nymphs of Amblyomma variegatum. Z. Parasitenk., 49, 293-295.			Animalia	Arthropoda	Arachnida	Ixodida	Ixodidae	Amblyomma	variegatum	(Fabricius, 1794)	Amblyomma variegatum	Amblyomma variegatum			Morphology; DNA		No ID method given					Nigeria	Oyo		veterinary control post in Ibadan	3.90591	7.37756						14600	https://manisnet.org	Gazetteer: GeoNames: Ibadan; seat of a first-order administrative division; GeoNameID: 2339354_MatulisG_Oct2022
1734	George Mason University	www.gmu.edu	Graham Matulis	gmatulis@gmu.edu		2023-12-13							Preserved specimen	Dipeolu, O.O. and Adeyefa, C.A.O. (1984). Studies on ticks of veterinary importance in Nigeria. VIII. Differences observed in the biology of ticks which fed on different domestic animal hosts. Folia Parasitologica, 31, 53-61.			Animalia	Arthropoda	Arachnida	Ixodida	Ixodidae	Amblyomma	variegatum	(Fabricius, 1794)	Amblyomma variegatum	Amblyomma variegatum			Morphology; DNA		No ID method given					Nigeria	Oyo		Veterinary Control Post at Ibadan	3.90591	7.37756						14600	https://manisnet.org	Gazetteer: GeoNames: Ibadan; seat of a first-order administrative division; GeoNameID: 2339354_MatulisG_Oct2022
1733	George Mason University	www.gmu.edu	Graham Matulis	gmatulis@gmu.edu		2023-12-13							Preserved specimen	Dipeolu, O.O. and Adeyefa, C.A.O. (1984). Studies on ticks of veterinary importance in Nigeria. VIII. Differences observed in the biology of ticks which fed on different domestic animal hosts. Folia Parasitologica, 31, 53-61.			Animalia	Arthropoda	Arachnida	Ixodida	Ixodidae	Amblyomma	variegatum	(Fabricius, 1794)	Amblyomma variegatum	Amblyomma variegatum			Morphology; DNA		No ID method given					Nigeria	Oyo		Veterinary Control Post at Ibadan	3.90591	7.37756						14600	https://manisnet.org	Gazetteer: GeoNames: Ibadan; seat of a first-order administrative division; GeoNameID: 2339354_MatulisG_Oct2022
1726	George Mason University	www.gmu.edu	Graham Matulis	gmatulis@gmu.edu		2023-12-13							Preserved specimen	Dipeolu, O.O. and Adeyefa, C.A.O. (1984). Studies on ticks of veterinary importance in Nigeria. VIII. Differences observed in the biology of ticks which fed on different domestic animal hosts. Folia Parasitologica, 31, 53-61.			Animalia	Arthropoda	Arachnida	Ixodida	Ixodidae	Amblyomma	variegatum	(Fabricius, 1794)	Amblyomma variegatum	Amblyomma variegatum			Morphology; DNA		No ID method given					Nigeria	Oyo		Polo stable at Ibadan	3.90591	7.37756						14600	https://manisnet.org	Gazetteer: GeoNames: Ibadan; seat of a first-order administrative division; GeoNameID: 2339354_MatulisG_Oct2022
1689	George Mason University	www.gmu.edu	Graham Matulis	gmatulis@gmu.edu		2023-12-13							Preserved specimen	Dipeolu, O.O. (1975). Survey of tick infestation in the trade cattle and sheep and goats in Nigeria. Bull. Anim. Health Prod. Afr., 23, 165-172.			Animalia	Arthropoda	Arachnida	Ixodida	Ixodidae	Amblyomma	variegatum	(Fabricius, 1794)	Amblyomma variegatum	Amblyomma variegatum			Morphology; DNA		No ID method given			1973-08-01		Nigeria	Kano		Kano cattle control post and sheep market (the town)	8.51672	12.0001						14800	https://manisnet.org	Gazetteer: GeoNames: Kano; seat of a first-order administrative division; GeoNameID: 2335204_MatulisG_Oct2022
1685	George Mason University	www.gmu.edu	Graham Matulis	gmatulis@gmu.edu		2023-12-13							Preserved specimen	Dipeolu, O.O. (1975). Survey of tick infestation in the trade cattle and sheep and goats in Nigeria. Bull. Anim. Health Prod. Afr., 23, 165-172.			Animalia	Arthropoda	Arachnida	Ixodida	Ixodidae	Amblyomma	variegatum	(Fabricius, 1794)	Amblyomma variegatum	Amblyomma variegatum			Morphology; DNA		No ID method given			1973-08-01		Nigeria	Kaduna		Kaduna cattle control post and sheep market (the town)	7.43879	10.5264						12100	https://manisnet.org	Gazetteer: GeoNames: Kaduna; seat of a first-order administrative division; GeoNameID: 2335727_MatulisG_Oct2022
1681	George Mason University	www.gmu.edu	Graham Matulis	gmatulis@gmu.edu		2023-12-13							Preserved specimen	Dipeolu, O.O. (1975). Survey of tick infestation in the trade cattle and sheep and goats in Nigeria. Bull. Anim. Health Prod. Afr., 23, 165-172.			Animalia	Arthropoda	Arachnida	Ixodida	Ixodidae	Amblyomma	variegatum	(Fabricius, 1794)	Amblyomma variegatum	Amblyomma variegatum			Morphology; DNA		No ID method given			1973-08-01		Nigeria	Plateau		Jos cattle control post and sheep market (the town)	8.89212	9.92849						43800	https://manisnet.org	Gazetteer: GeoNames: Jos; seat of a first-order administrative division; GeoNameID: 2335953_MatulisG_Oct2022
1677	George Mason University	www.gmu.edu	Graham Matulis	gmatulis@gmu.edu		2023-12-13							Preserved specimen	Dipeolu, O.O. (1975). Survey of tick infestation in the trade cattle and sheep and goats in Nigeria. Bull. Anim. Health Prod. Afr., 23, 165-172.			Animalia	Arthropoda	Arachnida	Ixodida	Ixodidae	Amblyomma	variegatum	(Fabricius, 1794)	Amblyomma variegatum	Amblyomma variegatum			Morphology; DNA		No ID method given			1973-08-01		Nigeria	Kwara		Ilorin cattle control post and sheep market (the town)	4.54214	8.49664						52500	https://manisnet.org	Gazetteer: GeoNames: Ilorin; seat of a first-order administrative division; GeoNameID: 2337639_MatulisG_Oct2022
1661	George Mason University	www.gmu.edu	Graham Matulis	gmatulis@gmu.edu		2023-12-13							Preserved specimen	Dipeolu, O.O. (1975). Survey of tick infestation in the trade cattle and sheep and goats in Nigeria. Bull. Anim. Health Prod. Afr., 23, 165-172.			Animalia	Arthropoda	Arachnida	Ixodida	Ixodidae	Amblyomma	variegatum	(Fabricius, 1794)	Amblyomma variegatum	Amblyomma variegatum			Morphology; DNA		No ID method given			January to December, 1973		Nigeria	Oyo		Ibadan cattle control post and Ibadan sheep market (the town)	3.90591	7.37756						14600	https://manisnet.org	Gazetteer: GeoNames: Ibadan; seat of a first-order administrative division; GeoNameID: 2339354_MatulisG_Oct2022
1660	George Mason University	www.gmu.edu	Graham Matulis	gmatulis@gmu.edu		2023-12-13							Preserved specimen	Dipeolu, O.O. (1975). Survey of tick infestation in the trade cattle and sheep and goats in Nigeria. Bull. Anim. Health Prod. Afr., 23, 165-172.			Animalia	Arthropoda	Arachnida	Ixodida	Ixodidae	Amblyomma	variegatum	(Fabricius, 1794)	Amblyomma variegatum	Amblyomma variegatum			Morphology; DNA		No ID method given			January to December, 1973		Nigeria	Oyo		Ibadan cattle control post and Ibadan sheep market (the town)	3.90591	7.37756						14600	https://manisnet.org	Gazetteer: GeoNames: Ibadan; seat of a first-order administrative division; GeoNameID: 2339354_MatulisG_Oct2022
1655	George Mason University	www.gmu.edu	Graham Matulis	gmatulis@gmu.edu		2023-12-13							Preserved specimen	Dipeolu, O.O. (1975). Survey of tick infestation in the trade cattle and sheep and goats in Nigeria. Bull. Anim. Health Prod. Afr., 23, 165-172.			Animalia	Arthropoda	Arachnida	Ixodida	Ixodidae	Amblyomma	variegatum	(Fabricius, 1794)	Amblyomma variegatum	Amblyomma variegatum			Morphology; DNA		No ID method given			1973-08-01		Nigeria	Kaduna		Kaduna cattle control post and sheep market (the town)	7.43879	10.5264						12100	https://manisnet.org	Gazetteer: GeoNames: Kaduna; seat of a first-order administrative division; GeoNameID: 2335727_MatulisG_Oct2022
1190	George Mason University	www.gmu.edu	Graham Matulis	gmatulis@gmu.edu		2023-12-13							Preserved specimen	Daodu OB, Eisenbarth A, Schulz A, Hartlaub J, Olopade JO, Oluwayelu DO, et al. (2021) Molecular detection of dugbe orthonairovirus in cattle and their infesting ticks (Amblyomma and Rhipicephalus (Boophilus)) in Nigeria. PLoS Negl Trop Dis 15(11):e0009905. https://doi.org/10.1371/journal.pntd.0009905			Animalia	Arthropoda	Arachnida	Ixodida	Ixodidae	Rhipicephalus	annulatus	(Say, 1821)	Rhipicephalus annulatus	Rhipicephalus annulatus			Morphology; DNA		Csordas BG, Garcia MV, Cunha RC, Giachetto PF, Blecha IMZ, Andreotti R. New insights from molecular characterization of the tick Rhipicephalus (Boophilus) microplus in Brazil. Rev Bras Parasito Vet. 2016; 25:317–326. https://doi.org/10.1590/S1984-29612016053 PMID:2757953024.			between February 2017 to March 2018		Nigeria	Kwara			5	8.5		3Deg - 6Deg E	8Deg - 10Deg N	latitude 8 ̊ to 10 ̊ N and longitude 3 ̊to 6 ̊ E	Degrees decimal minutes	252200	https://manisnet.org	Gazetteer: GeoNames: Kwara State; first-order administrative division; GeoNameID: 2332785_MatulisG_Oct2022
1191	George Mason University	www.gmu.edu	Graham Matulis	gmatulis@gmu.edu		2023-12-13							Preserved specimen	Daodu OB, Eisenbarth A, Schulz A, Hartlaub J, Olopade JO, Oluwayelu DO, et al. (2021) Molecular detection of dugbe orthonairovirus in cattle and their infesting ticks (Amblyomma and Rhipicephalus (Boophilus)) in Nigeria. PLoS Negl Trop Dis 15(11):e0009905. https://doi.org/10.1371/journal.pntd.0009905			Animalia	Arthropoda	Arachnida	Ixodida	Ixodidae	Rhipicephalus	decoloratus	Koch, 1844	Rhipicephalus decoloratus	Rhipicephalus decoloratus			Morphology; DNA		Csordas BG, Garcia MV, Cunha RC, Giachetto PF, Blecha IMZ, Andreotti R. New insights from molecular characterization of the tick Rhipicephalus (Boophilus) microplus in Brazil. Rev Bras Parasito Vet. 2016; 25:317–326. https://doi.org/10.1590/S1984-29612016053 PMID:2757953024.			between February 2017 to March 2018		Nigeria	Kwara			5	8.5		3Deg - 6Deg E	8Deg - 10Deg N	latitude 8 ̊ to 10 ̊ N and longitude 3 ̊to 6 ̊ E	Degrees decimal minutes	252200	https://manisnet.org	Gazetteer: GeoNames: Kwara State; first-order administrative division; GeoNameID: 2332785_MatulisG_Oct2022
1192	George Mason University	www.gmu.edu	Graham Matulis	gmatulis@gmu.edu		2023-12-13							Preserved specimen	Daodu OB, Eisenbarth A, Schulz A, Hartlaub J, Olopade JO, Oluwayelu DO, et al. (2021) Molecular detection of dugbe orthonairovirus in cattle and their infesting ticks (Amblyomma and Rhipicephalus (Boophilus)) in Nigeria. PLoS Negl Trop Dis 15(11):e0009905. https://doi.org/10.1371/journal.pntd.0009905			Animalia	Arthropoda	Arachnida	Ixodida	Ixodidae	Rhipicephalus	geigyi	Aeschlimann and Morel, 1965	Rhipicephalus geigyi	Rhipicephalus geigyi			Morphology; DNA		Csordas BG, Garcia MV, Cunha RC, Giachetto PF, Blecha IMZ, Andreotti R. New insights from molecular characterization of the tick Rhipicephalus (Boophilus) microplus in Brazil. Rev Bras Parasito Vet. 2016; 25:317–326. https://doi.org/10.1590/S1984-29612016053 PMID:2757953024.			between February 2017 to March 2018		Nigeria	Kwara			5	8.5		3Deg - 6Deg E	8Deg - 10Deg N	latitude 8 ̊ to 10 ̊ N and longitude 3 ̊to 6 ̊ E	Degrees decimal minutes	252200	https://manisnet.org	Gazetteer: GeoNames: Kwara State; first-order administrative division; GeoNameID: 2332785_MatulisG_Oct2022
1621	George Mason University	www.gmu.edu	Graham Matulis	gmatulis@gmu.edu		2023-12-13							Preserved specimen	Daodu OB, Eisenbarth A, Schulz A, Hartlaub J, Olopade JO, Oluwayelu DO, et al. (2021) Molecular detection of dugbe orthonairovirus in cattle and their infesting ticks (Amblyomma and Rhipicephalus (Boophilus)) in Nigeria. PLoS Negl Trop Dis 15(11):e0009905. https://doi.org/10.1371/journal.pntd.0009905			Animalia	Arthropoda	Arachnida	Ixodida	Ixodidae	Rhipicephalus	microplus	(Canestrini, 1888)	Rhipicephalus microplus	Rhipicephalus microplus			Morphology; DNA		Csordas BG, Garcia MV, Cunha RC, Giachetto PF, Blecha IMZ, Andreotti R. New insights from molecular characterization of the tick Rhipicephalus (Boophilus) microplus in Brazil. Rev Bras Parasito Vet. 2016; 25:317–326. https://doi.org/10.1590/S1984-29612016053 PMID:2757953024.			between February 2017 to March 2018		Nigeria	Kwara		Oyun	4.65212	8.16827						21000	https://manisnet.org	Gazetteer: GeoNames: Oyun; second-order administrative division; GeoNameID: 7873899_MatulisG_Oct2022
1622	George Mason University	www.gmu.edu	Graham Matulis	gmatulis@gmu.edu		2023-12-13							Preserved specimen	Daodu OB, Eisenbarth A, Schulz A, Hartlaub J, Olopade JO, Oluwayelu DO, et al. (2021) Molecular detection of dugbe orthonairovirus in cattle and their infesting ticks (Amblyomma and Rhipicephalus (Boophilus)) in Nigeria. PLoS Negl Trop Dis 15(11):e0009905. https://doi.org/10.1371/journal.pntd.0009905			Animalia	Arthropoda	Arachnida	Ixodida	Ixodidae	Amblyomma	variegatum	(Fabricius, 1794)	Amblyomma variegatum	Amblyomma variegatum			Morphology; DNA		Csordas BG, Garcia MV, Cunha RC, Giachetto PF, Blecha IMZ, Andreotti R. New insights from molecular characterization of the tick Rhipicephalus (Boophilus) microplus in Brazil. Rev Bras Parasito Vet. 2016; 25:317–326. https://doi.org/10.1590/S1984-29612016053 PMID:2757953024.			between February 2017 to March 2018		Nigeria	Kwara		Asa	4.426	8.43005						39000	https://manisnet.org	Gazetteer: GeoNames: Asa; second-order administrative division; GeoNameID: 7910330_MatulisG_Oct2022
1623	George Mason University	www.gmu.edu	Graham Matulis	gmatulis@gmu.edu		2023-12-13							Preserved specimen	Daodu OB, Eisenbarth A, Schulz A, Hartlaub J, Olopade JO, Oluwayelu DO, et al. (2021) Molecular detection of dugbe orthonairovirus in cattle and their infesting ticks (Amblyomma and Rhipicephalus (Boophilus)) in Nigeria. PLoS Negl Trop Dis 15(11):e0009905. https://doi.org/10.1371/journal.pntd.0009905			Animalia	Arthropoda	Arachnida	Ixodida	Ixodidae	Rhipicephalus	microplus	(Canestrini, 1888)	Rhipicephalus microplus	Rhipicephalus microplus			Morphology; DNA		Csordas BG, Garcia MV, Cunha RC, Giachetto PF, Blecha IMZ, Andreotti R. New insights from molecular characterization of the tick Rhipicephalus (Boophilus) microplus in Brazil. Rev Bras Parasito Vet. 2016; 25:317–326. https://doi.org/10.1590/S1984-29612016053 PMID:2757953024.			between February 2017 to March 2018		Nigeria	Kwara		Asa	4.426	8.43005						39000	https://manisnet.org	Gazetteer: GeoNames: Asa; second-order administrative division; GeoNameID: 7910330_MatulisG_Oct2022
1624	George Mason University	www.gmu.edu	Graham Matulis	gmatulis@gmu.edu		2023-12-13							Preserved specimen	Daodu OB, Eisenbarth A, Schulz A, Hartlaub J, Olopade JO, Oluwayelu DO, et al. (2021) Molecular detection of dugbe orthonairovirus in cattle and their infesting ticks (Amblyomma and Rhipicephalus (Boophilus)) in Nigeria. PLoS Negl Trop Dis 15(11):e0009905. https://doi.org/10.1371/journal.pntd.0009905			Animalia	Arthropoda	Arachnida	Ixodida	Ixodidae	Amblyomma	variegatum	(Fabricius, 1794)	Amblyomma variegatum	Amblyomma variegatum			Morphology; DNA		Csordas BG, Garcia MV, Cunha RC, Giachetto PF, Blecha IMZ, Andreotti R. New insights from molecular characterization of the tick Rhipicephalus (Boophilus) microplus in Brazil. Rev Bras Parasito Vet. 2016; 25:317–326. https://doi.org/10.1590/S1984-29612016053 PMID:2757953024.			between February 2017 to March 2018		Nigeria	Kwara		Baruten	3.31607	9.26039						109300	https://manisnet.org	Gazetteer: GeoNames: Baruten; second-order administrative division; GeoNameID: 7910331_MatulisG_Oct2022
1625	George Mason University	www.gmu.edu	Graham Matulis	gmatulis@gmu.edu		2023-12-13							Preserved specimen	Daodu OB, Eisenbarth A, Schulz A, Hartlaub J, Olopade JO, Oluwayelu DO, et al. (2021) Molecular detection of dugbe orthonairovirus in cattle and their infesting ticks (Amblyomma and Rhipicephalus (Boophilus)) in Nigeria. PLoS Negl Trop Dis 15(11):e0009905. https://doi.org/10.1371/journal.pntd.0009905			Animalia	Arthropoda	Arachnida	Ixodida	Ixodidae	Rhipicephalus	microplus	(Canestrini, 1888)	Rhipicephalus microplus	Rhipicephalus microplus			Morphology; DNA		Csordas BG, Garcia MV, Cunha RC, Giachetto PF, Blecha IMZ, Andreotti R. New insights from molecular characterization of the tick Rhipicephalus (Boophilus) microplus in Brazil. Rev Bras Parasito Vet. 2016; 25:317–326. https://doi.org/10.1590/S1984-29612016053 PMID:2757953024.			between February 2017 to March 2018		Nigeria	Kwara		Baruten	3.31607	9.26039						109300	https://manisnet.org	Gazetteer: GeoNames: Baruten; second-order administrative division; GeoNameID: 7910331_MatulisG_Oct2022
1626	George Mason University	www.gmu.edu	Graham Matulis	gmatulis@gmu.edu		2023-12-13							Preserved specimen	Daodu OB, Eisenbarth A, Schulz A, Hartlaub J, Olopade JO, Oluwayelu DO, et al. (2021) Molecular detection of dugbe orthonairovirus in cattle and their infesting ticks (Amblyomma and Rhipicephalus (Boophilus)) in Nigeria. PLoS Negl Trop Dis 15(11):e0009905. https://doi.org/10.1371/journal.pntd.0009905			Animalia	Arthropoda	Arachnida	Ixodida	Ixodidae	Amblyomma	variegatum	(Fabricius, 1794)	Amblyomma variegatum	Amblyomma variegatum			Morphology; DNA		Csordas BG, Garcia MV, Cunha RC, Giachetto PF, Blecha IMZ, Andreotti R. New insights from molecular characterization of the tick Rhipicephalus (Boophilus) microplus in Brazil. Rev Bras Parasito Vet. 2016; 25:317–326. https://doi.org/10.1590/S1984-29612016053 PMID:2757953024.			between February 2017 to March 2018		Nigeria	Kwara		Ilorin East	4.72827	8.5712						30400	https://manisnet.org	Gazetteer: GeoNames: Ilorin East; second-order administrative division; GeoNameID: 8635064_MatulisG_Oct2022
1627	George Mason University	www.gmu.edu	Graham Matulis	gmatulis@gmu.edu		2023-12-13							Preserved specimen	Daodu OB, Eisenbarth A, Schulz A, Hartlaub J, Olopade JO, Oluwayelu DO, et al. (2021) Molecular detection of dugbe orthonairovirus in cattle and their infesting ticks (Amblyomma and Rhipicephalus (Boophilus)) in Nigeria. PLoS Negl Trop Dis 15(11):e0009905. https://doi.org/10.1371/journal.pntd.0009905			Animalia	Arthropoda	Arachnida	Ixodida	Ixodidae	Rhipicephalus	microplus	(Canestrini, 1888)	Rhipicephalus microplus	Rhipicephalus microplus			Morphology; DNA		Csordas BG, Garcia MV, Cunha RC, Giachetto PF, Blecha IMZ, Andreotti R. New insights from molecular characterization of the tick Rhipicephalus (Boophilus) microplus in Brazil. Rev Bras Parasito Vet. 2016; 25:317–326. https://doi.org/10.1590/S1984-29612016053 PMID:2757953024.			between February 2017 to March 2018		Nigeria	Kwara		Ilorin East	4.72827	8.5712						30400	https://manisnet.org	Gazetteer: GeoNames: Ilorin East; second-order administrative division; GeoNameID: 8635064_MatulisG_Oct2022
1611	George Mason University	www.gmu.edu	Graham Matulis	gmatulis@gmu.edu		2023-12-13							Preserved specimen	Chiejina, S.N. (1987). Some parasitic diseases of intensively managed West African dwarf sheep and goats in Nsukka, Eastern Nigeria. Br. Vet. J., 143, 264-272			Animalia	Arthropoda	Arachnida	Ixodida	Ixodidae	Amblyomma	variegatum	(Fabricius, 1794)	Amblyomma variegatum	Amblyomma variegatum			Morphology; DNA		ID method not given			April to September 1979		Nigeria			University of Nigeria Farm, Nsukka	7.39577	6.85783						10600	https://manisnet.org	Gazetteer: GeoNames: Nsukka; populated place; GeoNameID: 2328684_MatulisG_Oct2022
185	George Mason University	www.gmu.edu	Abby Lilak	alilak@gmu.edu	4400 University Dr, Fairfax, VA 22030	2023-12-13							Human observation	Belabed, A. I., Zediri, H., Shehab, A., & Bouslama, Z. (2015). The effect of altitude on seasonal dynamics of ticks (Acari: Ixodida) in Northeastern Algeria. Advances in Environmental Biology, 9(14), 169-184.			Animalia	Arthropoda	Arachnida	Ixodida	Ixodidae	Dermacentor	marginatus	Sulzer, 1776	Dermacentor marginatus	Dermacentor marginatus			Morphology; DNA		Keys from Manilla 1998; Walker et al., 2000; Estrada-Pena 2004			October 2008 to September 2009		Algeria			Annaba city	7.76667	36.9		7Deg43'18.87"E	36Deg56'36.28 N	36Deg56'36.28 N, 7Deg43'18.87"E	Degrees minutes seconds	7500	https://manisnet.org	Gazetteer (GeoNames; Annaba; seat of first-order admin division; GeoNames ID: 2506999)_PecorD_Jun2023
1406	George Mason University	www.gmu.edu	Graham Matulis	gmatulis@gmu.edu		2023-12-13							Human observation	Bayer, W. and Maina, J.A. (1984). SEASONAL PATTERN OF TICK LOAD IN BUNAJI CATTLE IN THE SUBHUMID ZONE OF NIGERIA. Veterinary Parasitology, 15, 301-307.			Animalia	Arthropoda	Arachnida	Ixodida	Ixodidae	Amblyomma	variegatum	(Fabricius, 1794)	Amblyomma variegatum	Amblyomma variegatum			Morphology; DNA		No ID method given			1982		Nigeria	Kaduna	Kachia	Kachia Grazing Reserve, southern Guinea vegetation zone	7.56	9.85						67000	https://manisnet.org	Gazetteer: GeoNames (Kachia; second-order administrative division; GeoNames ID 7871250) PotterA_Aug2023
1401	George Mason University	www.gmu.edu	Graham Matulis	gmatulis@gmu.edu		2023-12-13							Preserved specimen	Audu J. Natala, Emmanuel O. Balogun, Joshua A. B. Balogun, Hajiya M. Inuwa, Andrew J. Nok, Tomoo Shiba, Shigeharu Harada, Kiyoshi Kita, Rowland I. S. Agbede, King A. N. Esievo, Identification and Characterization of Sialidase-Like Activity in the Developmental Stages of Amblyomma variegatum, Journal of Medical Entomology, Volume 50, Issue 1, 1 January 2013, Pages 85–93, https://doi.org/10.1603/ME…			Animalia	Arthropoda	Arachnida	Ixodida	Ixodidae	Amblyomma	variegatum	(Fabricius, 1794)	Amblyomma variegatum	Amblyomma variegatum			Morphology; DNA		No ID method given					Nigeria			Zaria	10	8						767500	https://manisnet.org	Gazetteer; GeoNames (Nigeria; independent political entity; GeoNames ID 2328926) Potter_June_2023
1374	George Mason University	www.gmu.edu	Graham Matulis	gmatulis@gmu.edu		2023-12-13							Preserved specimen	Akande, F.A., Adebowale, A.F., Idowu, O.A. and Sofela, O.O. (2018). Prevalence of ticks on indigenous breed of hunting dogs in Ogun State, Nigeria. Sokoto Journal of Veterinary Sciences, 16(3), 66-71.			Animalia	Arthropoda	Arachnida	Ixodida	Ixodidae	Amblyomma	variegatum	(Fabricius, 1794)	Amblyomma variegatum	Amblyomma variegatum	Parasitology laboratory of the Department of Veterinary Microbiology and Parasitology, College of Veterinary Medicine, Federal University of Agriculture in Aboekuta		Morphology; DNA		Walker AR, Moon RD & Koney EBM (1999). Distribution of ticks infesting domestic ruminants in Ghana. Bulletin of Entomological Research, 89(5): 473-479. Soulsby, E.L.J. (1982). Helminth, arthropods and protozoa of domesticated animals. 7th Edition Bailliere and Tindall, London. 382-389.			between May 2014 and March 2015		Nigeria	Ogun			3.58333	7						137750	https://manisnet.org	Gazetteer: GeoNames: Ogun State; first-order administrative division; GeoNameID: 2327546_MatulisG_Oct2022
1365	George Mason University	www.gmu.edu	Graham Matulis	gmatulis@gmu.edu		2023-12-13							Preserved specimen	Ahmed, A. and George, B.D.J. (2002). Incidence of hard ticks (Ixodidae) on horses around Zaria, Nigeria. Nigerian Veterinary Journal, 23(1), 70-74.			Animalia	Arthropoda	Arachnida	Ixodida	Ixodidae	Amblyomma	variegatum	(Fabricius, 1794)	Amblyomma variegatum	Amblyomma variegatum	Entomology Laboratory of the Faculty of Veterinary Medicine, Ahmadu Bello University		Morphology; DNA		Hoogstraal, H. (1956): African Ixodidae I. Ticks of the Sudan. US Dept. of Navy Bureau of Medicine and Surgery Research Report. NM 005. 29.07.			March to May 1989		Nigeria			Campus (Zaria)	7.7227	11.1113						11400	https://manisnet.org	Gazetteer: GeoNames: Zaria; populated place; GeoNameID: 2317765_MatulisG_Oct2022
1362	George Mason University	www.gmu.edu	Graham Matulis	gmatulis@gmu.edu		2023-12-13							Preserved specimen	Ahmed, A. and George, B.D.J. (2002). Incidence of hard ticks (Ixodidae) on horses around Zaria, Nigeria. Nigerian Veterinary Journal, 23(1), 70-74.			Animalia	Arthropoda	Arachnida	Ixodida	Ixodidae	Amblyomma	variegatum	(Fabricius, 1794)	Amblyomma variegatum	Amblyomma variegatum	Entomology Laboratory of the Faculty of Veterinary Medicine, Ahmadu Bello University		Morphology; DNA		Hoogstraal, H. (1956): African Ixodidae I. Ticks of the Sudan. US Dept. of Navy Bureau of Medicine and Surgery Research Report. NM 005. 29.07.			March to May 1989		Nigeria			Samaru village, near Zaria city	7.63228	11.1667						2400	https://manisnet.org	Gazetteer: GeoNames: Samaru; populated place; GeoNameID: 2323850_MatulisG_Oct2022
1284	George Mason University	www.gmu.edu	Graham Matulis	gmatulis@gmu.edu		2023-12-13							Preserved specimen	Ejima, I.A.A., Obayumi, M., Olayemi, I.K., and Dangana, M.C. (2014). Tick infestations among cattle in Minna Metropolis, Niger State, Nigeria. Research Journal of Applied Sciences, 9(3), 126-132.			Animalia	Arthropoda	Arachnida	Ixodida	Ixodidae	Amblyomma	variegatum	(Fabricius, 1794)	Amblyomma variegatum	Amblyomma variegatum			Morphology; DNA		Hoogstraal, A.H. and M.N. Kaiser, 1959. Ticks (Ixodoidea) of Arabia, with special reference to the Yemen. Fieldiana, Zool., 39: 319-322.			June to September 2012	0710-0830	Nigeria	Niger		U/Hausawa, old road in Maikunkele, Minna Metropolis	6.47889	9.6843		6Deg44"E	9Deg07"N	within the longitude 09Deg07"N and 06Deg44"E	Degrees decimal minutes	2000	https://manisnet.org	Gazetteer; GeoNames (Maikunkele; seat of a second-order administrative division; GeoNames ID 2331375) Potter_July_2023
1281	George Mason University	www.gmu.edu	Graham Matulis	gmatulis@gmu.edu		2023-12-13							Preserved specimen	Ejima, I.A.A., Obayumi, M., Olayemi, I.K., and Dangana, M.C. (2014). Tick infestations among cattle in Minna Metropolis, Niger State, Nigeria. Research Journal of Applied Sciences, 9(3), 126-132.			Animalia	Arthropoda	Arachnida	Ixodida	Ixodidae	Amblyomma	variegatum	(Fabricius, 1794)	Amblyomma variegatum	Amblyomma variegatum			Morphology; DNA		Hoogstraal, A.H. and M.N. Kaiser, 1959. Ticks (Ixodoidea) of Arabia, with special reference to the Yemen. Fieldiana, Zool., 39: 319-322.			June to September 2012	0600-0800	Nigeria	Niger		Tayi Village, along Bosso Road, Minna Metropolis	6.54776	9.61524		6Deg44"E	9Deg07"N	within the longitude 09Deg07"N and 06Deg44"E	Degrees decimal minutes	9800	https://manisnet.org	Gazetteer; GeoNames (Minna; seat of a second-order administrative division; GeoNames ID 2330100) Potter_July_2023
1277	George Mason University	www.gmu.edu	Graham Matulis	gmatulis@gmu.edu		2023-12-13							Preserved specimen	Oduguwa, B.O., Oloyo, O.O., Talabi, A.O., Sogunle, O.A., Okwelum, N. and Oloyo, R.A. (2013). Assessment of tick infestation and its effects on growth of extensively managed cattle in Ogun State, Nigeria. Nigerian Veterinary Journal, 34(1), 701-708.			Animalia	Arthropoda	Arachnida	Ixodida	Ixodidae	Amblyomma	variegatum	(Fabricius, 1794)	Amblyomma variegatum	Amblyomma variegatum	Department of Veterinary Microbiology and Parasitology, College of Veterinary Medicine, University of Agriculture, Abeokuta		Morphology; DNA		Soulsby, E.L.J. (1982). Helminth, arthropods and protozoa of domesticated animals. 7th Edition Bailliere and Tindall, London. 382-389.					Nigeria	Ogun		Yewa South	2.96144	6.79763		within 2Deg45'E and 4Deg45'E	within 6Deg15'N and 7Deg60'N	within longitudes 2Deg 45'E and 4Deg 45'E and latitude 6Deg 15'N and 7Deg 60'N	Degrees decimal minutes	20400	https://manisnet.org	Gazetteer: GeoNames: Egbado South; second-order administrative division; GeoNameID: 8636324_MatulisG_Oct2022
1268	George Mason University	www.gmu.edu	Graham Matulis	gmatulis@gmu.edu		2023-12-13							Preserved specimen	Oduguwa, B.O., Oloyo, O.O., Talabi, A.O., Sogunle, O.A., Okwelum, N. and Oloyo, R.A. (2013). Assessment of tick infestation and its effects on growth of extensively managed cattle in Ogun State, Nigeria. Nigerian Veterinary Journal, 34(1), 701-708.			Animalia	Arthropoda	Arachnida	Ixodida	Ixodidae	Amblyomma	variegatum	(Fabricius, 1794)	Amblyomma variegatum	Amblyomma variegatum	Department of Veterinary Microbiology and Parasitology, College of Veterinary Medicine, University of Agriculture, Abeokuta		Morphology; DNA		Soulsby, E.L.J. (1982). Helminth, arthropods and protozoa of domesticated animals. 7th Edition Bailliere and Tindall, London. 382-389.					Nigeria	Ogun		Odeda	3.52029	7.29646		within 2Deg45'E and 4Deg45'E	within 6Deg15'N and 7Deg60'N	within longitudes 2Deg 45'E and 4Deg 45'E and latitude 6Deg 15'N and 7Deg 60'N	Degrees decimal minutes	43000	https://manisnet.org	Gazetteer: GeoNames: Odeda; second-order administrative division; GeoNameID: 8636328_MatulisG_Oct2022
1263	George Mason University	www.gmu.edu	Graham Matulis	gmatulis@gmu.edu		2023-12-13							Preserved specimen	Oduguwa, B.O., Oloyo, O.O., Talabi, A.O., Sogunle, O.A., Okwelum, N. and Oloyo, R.A. (2013). Assessment of tick infestation and its effects on growth of extensively managed cattle in Ogun State, Nigeria. Nigerian Veterinary Journal, 34(1), 701-708.			Animalia	Arthropoda	Arachnida	Ixodida	Ixodidae	Amblyomma	variegatum	(Fabricius, 1794)	Amblyomma variegatum	Amblyomma variegatum	Department of Veterinary Microbiology and Parasitology, College of Veterinary Medicine, University of Agriculture, Abeokuta		Morphology; DNA		Soulsby, E.L.J. (1982). Helminth, arthropods and protozoa of domesticated animals. 7th Edition Bailliere and Tindall, London. 382-389.					Nigeria	Ogun		Ipokia	2.81053	6.61801		within 2Deg45'E and 4Deg45'E	within 6Deg15'N and 7Deg60'N	within longitudes 2Deg 45'E and 4Deg 45'E and latitude 6Deg 15'N and 7Deg 60'N	Degrees decimal minutes	27400	https://manisnet.org	Gazetteer: GeoNames: Ipokia; second-order administrative division; GeoNameID: 8636325_MatulisG_Oct2022
1258	George Mason University	www.gmu.edu	Graham Matulis	gmatulis@gmu.edu		2023-12-13							Preserved specimen	Oduguwa, B.O., Oloyo, O.O., Talabi, A.O., Sogunle, O.A., Okwelum, N. and Oloyo, R.A. (2013). Assessment of tick infestation and its effects on growth of extensively managed cattle in Ogun State, Nigeria. Nigerian Veterinary Journal, 34(1), 701-708.			Animalia	Arthropoda	Arachnida	Ixodida	Ixodidae	Amblyomma	variegatum	(Fabricius, 1794)	Amblyomma variegatum	Amblyomma variegatum	Department of Veterinary Microbiology and Parasitology, College of Veterinary Medicine, University of Agriculture, Abeokuta		Morphology; DNA		Soulsby, E.L.J. (1982). Helminth, arthropods and protozoa of domesticated animals. 7th Edition Bailliere and Tindall, London. 382-389.					Nigeria	Ogun		Imeko-Afon	2.86402	7.66221		within 2Deg45'E and 4Deg45'E	within 6Deg15'N and 7Deg60'N	within longitudes 2Deg 45'E and 4Deg 45'E and latitude 6Deg 15'N and 7Deg 60'N	Degrees decimal minutes	41000	https://manisnet.org	Gazetteer: GeoNames: Imeko Afon; second-order administrative division; GeoNameID: 8636322_MatulisG_Oct2022
1253	George Mason University	www.gmu.edu	Graham Matulis	gmatulis@gmu.edu		2023-12-13							Preserved specimen	Oduguwa, B.O., Oloyo, O.O., Talabi, A.O., Sogunle, O.A., Okwelum, N. and Oloyo, R.A. (2013). Assessment of tick infestation and its effects on growth of extensively managed cattle in Ogun State, Nigeria. Nigerian Veterinary Journal, 34(1), 701-708.			Animalia	Arthropoda	Arachnida	Ixodida	Ixodidae	Amblyomma	variegatum	(Fabricius, 1794)	Amblyomma variegatum	Amblyomma variegatum	Department of Veterinary Microbiology and Parasitology, College of Veterinary Medicine, University of Agriculture, Abeokuta		Morphology; DNA		Soulsby, E.L.J. (1982). Helminth, arthropods and protozoa of domesticated animals. 7th Edition Bailliere and Tindall, London. 382-389.					Nigeria	Ogun		Ado-odo/Ota	3.08626	6.62366		within 2Deg45'E and 4Deg45'E	within 6Deg15'N and 7Deg60'N	within longitudes 2Deg 45'E and 4Deg 45'E and latitude 6Deg 15'N and 7Deg 60'N	Degrees decimal minutes	25500	https://manisnet.org	Gazetteer: GeoNames: Ado Odo/Ota; second-order administrative division; GeoNameID: 8636326_MatulisG_Oct2022
1251	George Mason University	www.gmu.edu	Graham Matulis	gmatulis@gmu.edu		2023-12-13							Preserved specimen	Oduguwa, B.O., Oloyo, O.O., Talabi, A.O., Sogunle, O.A., Okwelum, N. and Oloyo, R.A. (2013). Assessment of tick infestation and its effects on growth of extensively managed cattle in Ogun State, Nigeria. Nigerian Veterinary Journal, 34(1), 701-708.			Animalia	Arthropoda	Arachnida	Ixodida	Ixodidae	Amblyomma	variegatum	(Fabricius, 1794)	Amblyomma variegatum	Amblyomma variegatum	Department of Veterinary Microbiology and Parasitology, College of Veterinary Medicine, University of Agriculture, Abeokuta		Morphology; DNA		Soulsby, E.L.J. (1982). Helminth, arthropods and protozoa of domesticated animals. 7th Edition Bailliere and Tindall, London. 382-389.					Nigeria	Ogun		Yewa North	2.91795	7.14729		within 2Deg45'E and 4Deg45'E	within 6Deg15'N and 7Deg60'N	within longitudes 2Deg 45'E and 4Deg 45'E and latitude 6Deg 15'N and 7Deg 60'N	Degrees decimal minutes	38300	https://manisnet.org	Gazetteer: GeoNames: Egbado North; second-order administrative division; GeoNameID: 8636323_MatulisG_Oct2022
1243	George Mason University	www.gmu.edu	Graham Matulis	gmatulis@gmu.edu		2023-12-13							Preserved specimen	Abdullahi, Y.M., Magami, I.M., Audu, A. and Mainasara, M.M. (2018). Prevalence of Ticks on Camels and Cattle Brought to Dodoru Market Kebbi State, Nigeria. Path of Science, 4(4), 3001-3004.			Animalia	Arthropoda	Arachnida	Ixodida	Ixodidae	Amblyomma	variegatum	(Fabricius, 1794)	Amblyomma variegatum	Amblyomma variegatum	Entomology Laboratory, Usmanu Danfodiyo University, Sokoto		Morphology; DNA		Walker, A. R., Bouattour, A., Camicas, J. L., Estrada-Pena, A., Horak, I. G., Latif, A. A., Pegram R. G. & Preston, P. M. (2003). Ticks of Domestic Animals in Africa: a Guide to Identification of Species. Edinburgh: The University of Edinburgh.			between May to June 2014		Nigeria	Kebbi		Dodoru Market, Gwandu Local Government area	4.66333	12.4014		12Deg24'05"E	4Deg39'48"N	within longitude 4° 39′ 48′′ N and latitude 12° 24′ 05′′ E	Degrees minutes seconds	29800	https://manisnet.org	Gazetteer: GeoNames (Gwandu; second-order administrative division; GeoNames ID 7873919) PotterA_Aug2023
1242	George Mason University	www.gmu.edu	Graham Matulis	gmatulis@gmu.edu		2023-12-13							Preserved specimen	Abdullahi, Y.M., Magami, I.M., Audu, A. and Mainasara, M.M. (2018). Prevalence of Ticks on Camels and Cattle Brought to Dodoru Market Kebbi State, Nigeria. Path of Science, 4(4), 3001-3004.			Animalia	Arthropoda	Arachnida	Ixodida	Ixodidae	Amblyomma	variegatum	(Fabricius, 1794)	Amblyomma variegatum	Amblyomma variegatum	Entomology Laboratory, Usmanu Danfodiyo University, Sokoto		Morphology; DNA		Walker, A. R., Bouattour, A., Camicas, J. L., Estrada-Pena, A., Horak, I. G., Latif, A. A., Pegram R. G. & Preston, P. M. (2003). Ticks of Domestic Animals in Africa: a Guide to Identification of Species. Edinburgh: The University of Edinburgh.			between May to June 2014		Nigeria	Kebbi		Dodoru Market, Gwandu Local Government area	4.66333	12.4014		12Deg24'05"E	4Deg39'48"N	within longitude 4° 39′ 48′′ N and latitude 12° 24′ 05′′ E	Degrees minutes seconds	29800	https://manisnet.org	Gazetteer: GeoNames (Gwandu; second-order administrative division; GeoNames ID 7873919) PotterA_Aug2023
1240	George Mason University	www.gmu.edu	Graham Matulis	gmatulis@gmu.edu		2023-12-13							Preserved specimen	Abdulkareem, B.O., Christy, A.L., and Samuel, U.U. (2018). Prevalence of ectoparasite infestations in owned dogs in Kwara State, Nigeria. Parasite Epidemiology and Control, 3, e00079.			Animalia	Arthropoda	Arachnida	Ixodida	Ixodidae	Amblyomma	variegatum	(Fabricius, 1794)	Amblyomma variegatum	Amblyomma variegatum			Morphology; DNA		Estrada-peña, A., Venzal, J.M., 2007. Climate niches of tick species in the Mediterranean region: modeling of occurrence data, distributional constraints, and impact of climate change. J. Med. Entomol. 44 (6), 1130–1138. Mathison, B.A., Pritt, B.S., 2014. Laboratory identification of arthropod ectoparasites. Clin. Microbiol. Rev. 27 (1), 48–67. Walker, A.R., 2003. Ticks of domestic animals in Afr…			November 2016 and June 201		Nigeria	Kwara		Ilorin and some neighboring rural communities (Omaran, Oke-oyi, Ile-Apa, Osin-Tunji, Osin Aremu, and Tanke iledu)	5	8.5		2°45′ 6°4′E	8°10	within longitude 2°45′ 6°4′E and latitude 8°10°	Degrees decimal minutes	252200	https://manisnet.org	Gazetteer: GeoNames: Kwara State; first-order administrative division; GeoNameID: 2332785_MatulisG_Nov2022
1226	George Mason University	www.gmu.edu	Graham Matulis	gmatulis@gmu.edu		2023-12-13							Preserved specimen	Okwuonu, E.S., Andong, F.A., and Ugwuanyi, I.K. (2021). Association of ticks with seasons, age, and cattle color of North-Western region of Nigeria. Scientific African, 12.			Animalia	Arthropoda	Arachnida	Ixodida	Ixodidae	Amblyomma	variegatum	(Fabricius, 1794)	Amblyomma variegatum	Amblyomma variegatum			Morphology; DNA		E.J.L. Soulsby, Helminths, Arthropods and Protozoa of Domesticated Animals, 7th Ed., Balliere Tindall, London, 1990. A.R. Walker, A. Bouattom, J.L. Camicas, A. Estrada-Pena, I.G. Horah, A.A. Latif, R.G. Pegram, Preston., in: Ticks of Domestic Animals in Africa: A Guide to Identification to Species, 123, U.K. Bioscience Reports, 2003, pp. 130–133.			(February to mid-April)...(May to July) of 2013		Nigeria	Sokoto		Wamakko, Kware, Sokoto North, Sokoto South, and Dange-Shuni	5.25	13.0833		5Deg14'E	13Deg04'N	Sokoto State (13°04 ́N and 5°14 ́E)... Wamakko (13°2’16” N 5°5’37” E), Kware (13°13’5” N 5°16’2” E), Sokoto North (13°03’N 5°14’ E), Sokoto South (13°03’N 5°13’ E), and Dange-Shuni (12°51’ N 5°21’ E)	Degrees decimal minutes	191600	https://manisnet.org	Gazetteer: GeoNames: Sokoto State; first-order administrative division; GeoNameID: 2322907_MatulisG_Oct2022
177	George Mason University	www.gmu.edu	Abby Lilak	alilak@gmu.edu	4400 University Dr, Fairfax, VA 22030	2023-12-13							Human observation	Belabed, A. I., Zediri, H., Shehab, A., & Bouslama, Z. (2015). The effect of altitude on seasonal dynamics of ticks (Acari: Ixodida) in Northeastern Algeria. Advances in Environmental Biology, 9(14), 169-184.			Animalia	Arthropoda	Arachnida	Ixodida	Ixodidae	Dermacentor	marginatus	Sulzer, 1776	Dermacentor marginatus	Dermacentor marginatus			Morphology; DNA		Keys from Manilla 1998; Walker et al., 2000; Estrada-Pena 2004			October 2008 to September 2009		Algeria			Annaba city	7.76667	36.9		7Deg38'36.47"E	36Deg54'31.00 N,	36Deg54'31.00 N, 7Deg38'36.47"E	Degrees minutes seconds	7500	https://manisnet.org	Gazetteer (GeoNames; Annaba; seat of first-order admin division; GeoNames ID: 2506999)_PecorD_Jun2023
1207	George Mason University	www.gmu.edu	Graham Matulis	gmatulis@gmu.edu		2023-12-13							Preserved specimen	Ameen, S.A., Odetokun, I.A., Ghali-Muhammed, L.I., Azeez, O.M., Raji, L.O. and Kolapo, T.U. (2014). Status of Ticks Infestation in Ruminant Animals in Ogbomoso Area of Oyo State, Nigeria. Journal of Environmental Issues and Agriculture in Developing Countries, 6(2-3), 48-53.			Animalia	Arthropoda	Arachnida	Ixodida	Ixodidae	Amblyomma	variegatum	(Fabricius, 1794)	Amblyomma variegatum	Amblyomma variegatum	entomology lab of the Faculty of Veterinary Medicine, University of Ibadan		Morphology; DNA		Hoogstraal, H. (1956). African Ixodidae I: Ticks of the Sudan (with special reference to Equatorial Province and with Preliminary Reviews of the Genera Boophilus, Margaroups and Hyalomma). Washington, DC: US Government Department of Navy, Bureau of Medicine and Surgery			February 2012 to August 2012		Nigeria	Oyo		Kara, Saja and Ladoke Akintola Teaching and Research Farm in Ogbomoso area	4.24014	8.13373		4Deg152 East	8Deg152 N	longitudes 4o 152 East of Greenwich meridian and latitude 8o 152 North	Degrees decimal minutes	9000	https://manisnet.org	Gazetteer: GeoNames: Ogbomoso; seat of a second-order administrative division; GeoNameID: 2327735_MatulisG_Oct2022
1206	George Mason University	www.gmu.edu	Graham Matulis	gmatulis@gmu.edu		2023-12-13							Preserved specimen	Ameen, S.A., Odetokun, I.A., Ghali-Muhammed, L.I., Azeez, O.M., Raji, L.O. and Kolapo, T.U. (2014). Status of Ticks Infestation in Ruminant Animals in Ogbomoso Area of Oyo State, Nigeria. Journal of Environmental Issues and Agriculture in Developing Countries, 6(2-3), 48-53.			Animalia	Arthropoda	Arachnida	Ixodida	Ixodidae	Amblyomma	variegatum	(Fabricius, 1794)	Amblyomma variegatum	Amblyomma variegatum	entomology lab of the Faculty of Veterinary Medicine, University of Ibadan		Morphology; DNA		Hoogstraal, H. (1956). African Ixodidae I: Ticks of the Sudan (with special reference to Equatorial Province and with Preliminary Reviews of the Genera Boophilus, Margaroups and Hyalomma). Washington, DC: US Government Department of Navy, Bureau of Medicine and Surgery			February 2012 to August 2012		Nigeria	Oyo		Kara, Saja and Ladoke Akintola Teaching and Research Farm in Ogbomoso area	4.24014	8.13373		4Deg152 East	8Deg152 N	longitudes 4o 152 East of Greenwich meridian and latitude 8o 152 North	Degrees decimal minutes	9000	https://manisnet.org	Gazetteer: GeoNames: Ogbomoso; seat of a second-order administrative division; GeoNameID: 2327735_MatulisG_Oct2022
1205	George Mason University	www.gmu.edu	Graham Matulis	gmatulis@gmu.edu		2023-12-13							Preserved specimen	Ameen, S.A., Odetokun, I.A., Ghali-Muhammed, L.I., Azeez, O.M., Raji, L.O. and Kolapo, T.U. (2014). Status of Ticks Infestation in Ruminant Animals in Ogbomoso Area of Oyo State, Nigeria. Journal of Environmental Issues and Agriculture in Developing Countries, 6(2-3), 48-53.			Animalia	Arthropoda	Arachnida	Ixodida	Ixodidae	Amblyomma	variegatum	(Fabricius, 1794)	Amblyomma variegatum	Amblyomma variegatum	entomology lab of the Faculty of Veterinary Medicine, University of Ibadan		Morphology; DNA		Hoogstraal, H. (1956). African Ixodidae I: Ticks of the Sudan (with special reference to Equatorial Province and with Preliminary Reviews of the Genera Boophilus, Margaroups and Hyalomma). Washington, DC: US Government Department of Navy, Bureau of Medicine and Surgery			February 2012 to August 2012		Nigeria	Oyo		Kara, Saja and Ladoke Akintola Teaching and Research Farm in Ogbomoso area	4.24014	8.13373		4Deg152 East	8Deg152 N	longitudes 4o 152 East of Greenwich meridian and latitude 8o 152 North	Degrees decimal minutes	9000	https://manisnet.org	Gazetteer: GeoNames: Ogbomoso; seat of a second-order administrative division; GeoNameID: 2327735_MatulisG_Oct2022
1194	George Mason University	www.gmu.edu	Graham Matulis	gmatulis@gmu.edu		2023-12-13							Preserved specimen	Elelu, N., Bankole, A.A., Daphne, H.P., Rabiu, M., Ola-Fadunsin, S.D., Ambali, H.M., and Cutler, S.J. (2022). Molecular characterisation of Rhipicephalus sanguineus sensu lato ticks from domestic dogs in Nigeria. Vet Med Sci., 8, 454-459.			Animalia	Arthropoda	Arachnida	Ixodida	Ixodidae	Amblyomma	variegatum	(Fabricius, 1794)	Amblyomma variegatum	Amblyomma variegatum			Morphology; DNA		Walker, A. R., Bouattour, A., Camicas, J. -L., Estrada-Peña, A., Horak, I. G., Latif, A. A., Pegram, R. G., & Preston, P. M. (2014). Ticks of domestic animals in Africa: A guide to identification of species. Bioscience Reports, Edinburgh Scotland, UK.			between May and August, 2017		Nigeria	Kwara		University of Ilorin, Veterinary Teaching Hospital, Ilorin	4.54214	8.49664		5Deg00'E	8Deg30'N	latitude 8◦30′N and longitude 5◦00′E	Degrees decimal minutes	52500	https://manisnet.org	Gazetteer: GeoNames: Ilorin; seat of a first-order administrative division; GeoNameID: 2337639_MatulisG_Oct2022
1179	George Mason University	www.gmu.edu	Graham Matulis	gmatulis@gmu.edu		2023-12-13							Preserved specimen	Ofukwu, R.A., Ogbaje, C.I. and Akwuobu, C.A. (2008). Preliminary study of the epidemiology of ectoparasite infestation of goats and sheep in Makurdi, north central Nigeria. Sokoto Journal of Veterinary Sciences, 7(2), 22-26.			Animalia	Arthropoda	Arachnida	Ixodida	Ixodidae	Amblyomma	variegatum	(Fabricius, 1794)	Amblyomma variegatum	Amblyomma variegatum			Morphology; DNA		Soulsby, EJL. (1986). Helminths, Arthropods and Protozoa of Domesticated Animals (7th edition). Baillere' Tindall, London. Pp. 291-318.			from October, 2003 to March, 2004		Nigeria	Benue		Makurdi	8.52296	7.73753		8Deg37'E	7Deg41'N	latitude 7o41′ north and longitude 8o37′ east	Degrees decimal minutes	13400	https://manisnet.org	Gazetteer: GeoNames (Makurdi Local Government Area; second-order administrative division; GeoNames ID 9485482) Potter_July_23
1178	George Mason University	www.gmu.edu	Graham Matulis	gmatulis@gmu.edu		2023-12-13							Preserved specimen	Ofukwu, R.A., Ogbaje, C.I. and Akwuobu, C.A. (2008). Preliminary study of the epidemiology of ectoparasite infestation of goats and sheep in Makurdi, north central Nigeria. Sokoto Journal of Veterinary Sciences, 7(2), 22-26.			Animalia	Arthropoda	Arachnida	Ixodida	Ixodidae	Amblyomma	variegatum	(Fabricius, 1794)	Amblyomma variegatum	Amblyomma variegatum			Morphology; DNA		Soulsby, EJL. (1986). Helminths, Arthropods and Protozoa of Domesticated Animals (7th edition). Baillere' Tindall, London. Pp. 291-318.			from October, 2003 to March, 2004		Nigeria	Benue		Makurdi	8.52296	7.73753		8Deg37'E	7Deg41'N	latitude 7o41′ north and longitude 8o37′ east	Degrees decimal minutes	13400	https://manisnet.org	Gazetteer: GeoNames (Makurdi Local Government Area; second-order administrative division; GeoNames ID 9485482) Potter_July_23
1173	George Mason University	www.gmu.edu	Graham Matulis	gmatulis@gmu.edu		2023-12-13							Preserved specimen	E Amuta, B Atu, R Houmsou, J Ayashar. Prevalence of Rhipicephalus sanguineus infestation and Babesia canis infection in dogs with respect to breed type and degree of freedom in Makurdi, Benue State-Nigeria. The Internet Journal of Parasitic Diseases. 2008 Volume 4 Number 1.			Animalia	Arthropoda	Arachnida	Ixodida	Ixodidae	Amblyomma	variegatum	(Fabricius, 1794)	Amblyomma variegatum	Amblyomma variegatum			Morphology; DNA		No ID method given					Nigeria	Benue		Makurdi	8.52296	7.73753		8Deg35'E	7Deg44'N	latitude 7º 44’ N and longitude 8º 35’ E	Degrees decimal minutes	13400	https://manisnet.org	Gazetteer: GeoNames (Makurdi Local Government Area; second-order administrative division; GeoNames ID 9485482) Potter_July_23
1169	George Mason University	www.gmu.edu	Graham Matulis	gmatulis@gmu.edu		2023-12-13							Preserved specimen	Obadiah Happiness Igwe, Onah Isegbe Emmanuel, Ugochukwu Joy Uju, Gbinde Alfred Keghnen. Tick Infestation of Cattle in Three Markets in Makurdi, North-Central, Nigeria. American Journal of Entomology. Vol. 1, No. 1, 2017, pp. 6-10.			Animalia	Arthropoda	Arachnida	Ixodida	Ixodidae	Amblyomma	variegatum	(Fabricius, 1794)	Amblyomma variegatum	Amblyomma variegatum	Veterinary Anatomy laboratory of the Federal University of Agriculture Mukurdi		Morphology; DNA		M. W. Service, “Guide to Medical Entomology” Macmilla Tropical Medicam Test, Liverpool, 1979, 4: 91-92.					Nigeria	Benue		Oracle farm, North bank cattle market, and Wadata Market in Makurdi	8.52296	7.73753		8Deg30:8Deg35'E	7Deg30:7Deg23'N	latitude 7°30:7°23'N and longitude 8°30:8°35'E	Degrees decimal minutes	13400	https://manisnet.org	Gazetteer: GeoNames (Makurdi Local Government Area; second-order administrative division; GeoNames ID 9485482) Potter_July_23
1165	George Mason University	www.gmu.edu	Graham Matulis	gmatulis@gmu.edu		2023-12-13							Preserved specimen	Ikpeze, O.O., Eneanya, C.I., Chinweoke, O.J., Aribodor, D.N. and Anyasodor, A.E. (2011). SPECIES DIVERSITY, DISTRIBUTION AND PREDILECTION SITES OF TICKS (ACARINA: IXODIDAE) ON TRADE CATTLE AT ENUGU AND ANAMBRA STATES, SOUTH-EASTERN NIGERIA. The Zoologist, 9, 1-8.			Animalia	Arthropoda	Arachnida	Ixodida	Ixodidae	Amblyomma	variegatum	(Fabricius, 1794)	Amblyomma variegatum	Amblyomma variegatum	Department of Parasitology and Entomology, Nnamdi Azikiwe University (UNIZIK) Awka		Morphology; DNA		Okello-Onen, J., Hassan, S.M. and Essuman, S. 1999. Taxonomy of African Ticks: An Identification Manual. ICIPE Science Press, Nairobi. 124pp.			between March 2007 and April 2008	0700-0900	Nigeria	Enugu	Oji River	Enugu	7.49883	6.44132		7Deg29'E	6Deg26'N	Latitude 6º 26 ́N; Longitude 7º 29 ́E	Degrees decimal minutes	9300	https://manisnet.org	Gazetteer: GeoNames: Enugu; seat of a first-order administrative division; GeoNameID: 2343279_MatulisG_Oct2022
1161	George Mason University	www.gmu.edu	Graham Matulis	gmatulis@gmu.edu		2023-12-13							Preserved specimen	Ikpeze, O.O., Eneanya, C.I., Chinweoke, O.J., Aribodor, D.N. and Anyasodor, A.E. (2011). SPECIES DIVERSITY, DISTRIBUTION AND PREDILECTION SITES OF TICKS (ACARINA: IXODIDAE) ON TRADE CATTLE AT ENUGU AND ANAMBRA STATES, SOUTH-EASTERN NIGERIA. The Zoologist, 9, 1-8.			Animalia	Arthropoda	Arachnida	Ixodida	Ixodidae	Amblyomma	variegatum	(Fabricius, 1794)	Amblyomma variegatum	Amblyomma variegatum	Department of Parasitology and Entomology, Nnamdi Azikiwe University (UNIZIK) Awka		Morphology; DNA		Okello-Onen, J., Hassan, S.M. and Essuman, S. 1999. Taxonomy of African Ticks: An Identification Manual. ICIPE Science Press, Nairobi. 124pp.			between March 2007 and April 2008	0700-0900	Nigeria	Enugu	Oji River	Ugwuoba	7.15931	6.25469		7Deg11'E	6Deg16'N	Latitude 6º 16 ́N, Longitude 7º 11 ́E	Degrees decimal minutes	1500	https://manisnet.org	Gazetteer: GeoNames (Ugwuoba; populated place; GeoNames ID 2320792) PotterA_Aug2023
1157	George Mason University	www.gmu.edu	Graham Matulis	gmatulis@gmu.edu		2023-12-13							Preserved specimen	Ikpeze, O.O., Eneanya, C.I., Chinweoke, O.J., Aribodor, D.N. and Anyasodor, A.E. (2011). SPECIES DIVERSITY, DISTRIBUTION AND PREDILECTION SITES OF TICKS (ACARINA: IXODIDAE) ON TRADE CATTLE AT ENUGU AND ANAMBRA STATES, SOUTH-EASTERN NIGERIA. The Zoologist, 9, 1-8.			Animalia	Arthropoda	Arachnida	Ixodida	Ixodidae	Amblyomma	variegatum	(Fabricius, 1794)	Amblyomma variegatum	Amblyomma variegatum	Department of Parasitology and Entomology, Nnamdi Azikiwe University (UNIZIK) Awka		Morphology; DNA		Okello-Onen, J., Hassan, S.M. and Essuman, S. 1999. Taxonomy of African Ticks: An Identification Manual. ICIPE Science Press, Nairobi. 124pp.			between March 2007 and April 2008	0700-0900	Nigeria	Anambra		Amansea	7.14458	6.25345		7Deg5'E	6Deg13'N	Latitude 6º 13 ́N, Longitude 7º 05 ́E	Degrees decimal minutes	1000	https://manisnet.org	Gazetteer: GeoNames (Amansee; populated place; GeoNames ID 2350208) PotterA_Aug2023
1131	George Mason University	www.gmu.edu	Graham Matulis	gmatulis@gmu.edu		2023-12-13							Preserved specimen	Alayande, M.O., Mayaki, A.M., Lawal, M.D., Bandi, N.I., Ibrahim, D.D. and Talabi, A.O. (2015). PATTERN OF TICK INFESTATION ON ONE HUMPED CAMELS (Camelus dromedarius) IN SOKOTO, NIGERIA. Bull. Anim. Hlth. Prod. Afr., 63, 349-354.			Animalia	Arthropoda	Arachnida	Ixodida	Ixodidae	Amblyomma	variegatum	(Fabricius, 1794)	Amblyomma variegatum	Amblyomma variegatum	Parasitology and Entomology Laboratory of Faculty of Veterinary Medicine, Usmanu Danfodiyo University		Morphology; DNA		Walker, A. R., J. L. Boutattour., I. G. Estrada-Pena, A. A. Horack, R. G. Pegram and P.M. Preston, (2014). Ticks of domestic animals in Africa: A guide to identification of species. Bioscience Reports. Edinburgh, UK p21-24.			from February to September 2015		Nigeria	Sokoto		Sokoto abattoir	5.25	13.0833		between 11Deg30 and 13Deg50E	between 4Deg and 6DegN	between longitudes 11°30 and 13°50E and latitude 4° to 6°N	Degrees decimal minutes	191600	https://manisnet.org	Gazetteer: GeoNames: Sokoto State; first-order administrative division; GeoNameID: 2322907_MatulisG_Oct2022
1099	George Mason University	www.gmu.edu	Graham Matulis	gmatulis@gmu.edu		2023-12-13							Preserved specimen	James-Rugu, N.N. and Iwuala, M.O.E. (2002). Ticks of Nigerian livestock with different fur conditions and colour shades. African Journal of Natural Sciences, 5, 102-106.			Animalia	Arthropoda	Arachnida	Ixodida	Ixodidae	Amblyomma	variegatum	(Fabricius, 1794)	Amblyomma variegatum	Amblyomma variegatum			Morphology; DNA		Hoogstraal, H. (1956): African Ixodidae I. Ticks of the Sudan. US Dept. of Navy Bureau of Medicine and Surgery Research Report. NM 005. 29.07. Chandler, A.C.; Read, C.P. (1961): Introduction to Parasitology (10th ed.) New York, London (John Wiley and Sons Inc.). Soulsby, EJL. (1968). Helminthes, arthopods and protozoa of domesticated animals. (6th edition): Williams and Wilki Co. Baltimore 368-37…			between February 1985 and February 1989		Nigeria	Plateau		Jos, Bassa, Barkin Ladi, and Mangu LGAs, Upper Plateau	9.75	9.16667		8Deg32E - 8Deg38E	8Deg22N - 10Deg24N	between longitude 8 degrees 32 E and to degrees 38 East and latitude 8Deg22, North and 10 degrees 24, North.	Degrees decimal minutes	169300	https://manisnet.org	Gazetteer: GeoNames: Plateau State; first-order administrative division; GeoNameID: 2324828_MatulisG_Oct2022
1098	George Mason University	www.gmu.edu	Graham Matulis	gmatulis@gmu.edu		2023-12-13							Preserved specimen	James-Rugu, N.N. and Iwuala, M.O.E. (2002). Ticks of Nigerian livestock with different fur conditions and colour shades. African Journal of Natural Sciences, 5, 102-106.			Animalia	Arthropoda	Arachnida	Ixodida	Ixodidae	Amblyomma	variegatum	(Fabricius, 1794)	Amblyomma variegatum	Amblyomma variegatum			Morphology; DNA		Hoogstraal, H. (1956): African Ixodidae I. Ticks of the Sudan. US Dept. of Navy Bureau of Medicine and Surgery Research Report. NM 005. 29.07. Chandler, A.C.; Read, C.P. (1961): Introduction to Parasitology (10th ed.) New York, London (John Wiley and Sons Inc.). Soulsby, EJL. (1968). Helminthes, arthopods and protozoa of domesticated animals. (6th edition): Williams and Wilki Co. Baltimore 368-37…			between February 1985 and February 1989		Nigeria	Plateau		Jos, Bassa, Barkin Ladi, and Mangu LGAs, Upper Plateau	9.75	9.16667		8Deg32E - 8Deg38E	8Deg22N - 10Deg24N	between longitude 8 degrees 32 E and to degrees 38 East and latitude 8Deg22, North and 10 degrees 24, North.	Degrees decimal minutes	169300	https://manisnet.org	Gazetteer: GeoNames: Plateau State; first-order administrative division; GeoNameID: 2324828_MatulisG_Oct2022
1097	George Mason University	www.gmu.edu	Graham Matulis	gmatulis@gmu.edu		2023-12-13							Preserved specimen	James-Rugu, N.N. and Iwuala, M.O.E. (2002). Ticks of Nigerian livestock with different fur conditions and colour shades. African Journal of Natural Sciences, 5, 102-106.			Animalia	Arthropoda	Arachnida	Ixodida	Ixodidae	Amblyomma	variegatum	(Fabricius, 1794)	Amblyomma variegatum	Amblyomma variegatum			Morphology; DNA		Hoogstraal, H. (1956): African Ixodidae I. Ticks of the Sudan. US Dept. of Navy Bureau of Medicine and Surgery Research Report. NM 005. 29.07. Chandler, A.C.; Read, C.P. (1961): Introduction to Parasitology (10th ed.) New York, London (John Wiley and Sons Inc.). Soulsby, EJL. (1968). Helminthes, arthopods and protozoa of domesticated animals. (6th edition): Williams and Wilki Co. Baltimore 368-37…			between February 1985 and February 1989		Nigeria	Plateau		Jos, Bassa, Barkin Ladi, and Mangu LGAs, Upper Plateau	9.75	9.16667		8Deg32E - 8Deg38E	8Deg22N - 10Deg24N	between longitude 8 degrees 32 E and to degrees 38 East and latitude 8Deg22, North and 10 degrees 24, North.	Degrees decimal minutes	169300	https://manisnet.org	Gazetteer: GeoNames: Plateau State; first-order administrative division; GeoNameID: 2324828_MatulisG_Oct2022
546	George Mason University	www.gmu.edu	Graham Matulis	gmatulis@gmu.edu		2023-12-13							Human observation	Sylla, M., Molez, J.F., Cornet, J.P., Mondet, B. and Camicas, J.L. (2006). Les tiques (Acari: Ixodida) du Senegal: Frequence des hotes repertories, dynamique saisonniere et chorologie d'Amblyomma (Xiphiastor) variegatum (Fabricus, 1794). Acarologia, 47(1-2), 13-23.			Animalia	Arthropoda	Arachnida	Ixodida	Ixodidae	Amblyomma	variegatum	(Fabricius, 1794)	Amblyomma variegatum	Amblyomma variegatum			Morphology; DNA							Senegal			Kedougou	-12.1759	12.5515		12Deg33'W	12Deg11'N	12Deg11'N, 12Deg33'W		126400	https://manisnet.org	Gazetteer:GeoNames; Kedougou; first order administrative division; GeoNamesID; 7303936_LibertyW_Oct2022
1083	George Mason University	www.gmu.edu	Graham Matulis	gmatulis@gmu.edu		2023-12-13							Preserved specimen	Eyo, J.E., Ekeh, F.N., Ivoke, N., Atama, C.I., Onah, I.E., Ezenwaji, N.E., and Ikele, C.B. (2014). Survey of tick infestation of cattle at four selected grazing sites in the tropics. Global Veterinaria, 12(4), 479-486			Animalia	Arthropoda	Arachnida	Ixodida	Ixodidae	Amblyomma	variegatum	(Fabricius, 1794)	Amblyomma variegatum	Amblyomma variegatum			Morphology; DNA		Kaiser, M.N. and H. Hoogsteal, 1964. The Hyalomma ticks of Pakistan, India and Ceylon with key to subgenera and species. Acarologia, 6: 257-86. McCarthy, V.C., 1967. Ixodoid Ticks, Acarina, Ixodoidae of West Pakistan. PhD. Thesis, Faculty of Graduate School of the University of Maryland, USA. Estrada-Pena, A.A., J. Bouattour, L. Camicas and A.R. Walker, 2004. Ticks of domestic animals in the Medi…			November – February 2011...April – October 2012		Nigeria	Enugu		Nsukka urban	7.5	6.5		6Deg14' - 7Deg35' E	6Deg44' - 7Deg00'N	between latitudes 6°44' and 7°00` north and longitudes 6°14` and 7°35` east	Degrees decimal minutes	76100	https://manisnet.org	Gazetteer: GeoNames: Enugu State; first-order administrative division; GeoNameID: 2565344_MatulisG_Oct2022
1079	George Mason University	www.gmu.edu	Graham Matulis	gmatulis@gmu.edu		2023-12-13							Preserved specimen	Umar, Y.A., George, B.D.J., and Ajanusi, O.J. (2011). Survey of Hard ticks (Ixodidae) infesting One-humped camels (Camelus dromedarius) in Kano State - Nigeria. Nigerian Journal of Parasitology, 32(1), 61-66.			Animalia	Arthropoda	Arachnida	Ixodida	Ixodidae	Amblyomma	variegatum	(Fabricius, 1794)	Amblyomma variegatum	Amblyomma variegatum			Morphology; DNA		Okello-Onen, J., Hassan, S.M. and Essuman, S. (1999). Taxonomy of African Ticks: An Identification Manual. 124pp. ICIPE Science Press, Nairobi.			between January and December 2007		Nigeria	Kano			8.5	11.5		7Deg40' - 9Deg30'	12Deg40' - 10Deg30'	between latitudes 12 40 N and 10 30 N and longitudes 7 40 E and 9 30 E	Degrees decimal minutes	125200	https://manisnet.org	Gazetteer: GeoNames: Kano State; first-order administrative division; GeoNameID: 2335196_MatulisG_Oct2022
1066	George Mason University	www.gmu.edu	Graham Matulis	gmatulis@gmu.edu		2023-12-13							Preserved specimen	Maidala, A. (2015). A Survey of Cattle, Sheep and Goat Ticks Infestation in Katagum Local Government Area of Bauchi State, Nigeria. International Journal of Agriculture and East Science, 1(8), 1-5.			Animalia	Arthropoda	Arachnida	Ixodida	Ixodidae	Amblyomma	variegatum	(Fabricius, 1794)	Amblyomma variegatum	Amblyomma variegatum			Morphology; DNA		Walker, A. R., Bouattour, A., Camicas, J. L., Estrada, P. A., Horak, I.G., and Preston, R.G.(2003). A guide to identification of species . London, U.K. Bioscience report 2003. Ticks of domestics animals in Africa .pp 74-221. There is a fourth type of tick recorded for goats, but it is labeled as "Hyalomma variegatum" possibly a typing error. I have excluded it from this list because it is not cle…			July to August, 2009		Nigeria	Bauchi		College of Education Azare, Federal lowcoast, Duhuwarkura, Chinade, and Madara in the Katagum local government	10.327	11.7042		10Deg31' and 10Deg11'E	11Deg42' and 11Deg40'	between latitudes 110 42’ and 110 400 and longitude 100 31’ and 100 11’ east	Degrees decimal minutes	76200	https://manisnet.org	Gazetteer: GeoNames: Katagum; second-order administrative division; GeoNameID: 8634300_MatulisG_Oct2022
1065	George Mason University	www.gmu.edu	Graham Matulis	gmatulis@gmu.edu		2023-12-13							Preserved specimen	Maidala, A. (2015). A Survey of Cattle, Sheep and Goat Ticks Infestation in Katagum Local Government Area of Bauchi State, Nigeria. International Journal of Agriculture and East Science, 1(8), 1-5.			Animalia	Arthropoda	Arachnida	Ixodida	Ixodidae	Amblyomma	variegatum	(Fabricius, 1794)	Amblyomma variegatum	Amblyomma variegatum			Morphology; DNA		Walker, A. R., Bouattour, A., Camicas, J. L., Estrada, P. A., Horak, I.G., and Preston, R.G.(2003). A guide to identification of species . London, U.K. Bioscience report 2003. Ticks of domestics animals in Africa .pp 74-221.			July to August, 2009		Nigeria	Bauchi		College of Education Azare, Federal lowcoast, Duhuwarkura, Chinade, and Madara in the Katagum local government	10.327	11.7042		10Deg31' and 10Deg11'E	11Deg42' and 11Deg40'	between latitudes 110 42’ and 110 400 and longitude 100 31’ and 100 11’ east	Degrees decimal minutes	76200	https://manisnet.org	Gazetteer: GeoNames: Katagum; second-order administrative division; GeoNameID: 8634300_MatulisG_Oct2022
1064	George Mason University	www.gmu.edu	Graham Matulis	gmatulis@gmu.edu		2023-12-13							Preserved specimen	Maidala, A. (2015). A Survey of Cattle, Sheep and Goat Ticks Infestation in Katagum Local Government Area of Bauchi State, Nigeria. International Journal of Agriculture and East Science, 1(8), 1-5.			Animalia	Arthropoda	Arachnida	Ixodida	Ixodidae	Amblyomma	variegatum	(Fabricius, 1794)	Amblyomma variegatum	Amblyomma variegatum			Morphology; DNA		Walker, A. R., Bouattour, A., Camicas, J. L., Estrada, P. A., Horak, I.G., and Preston, R.G.(2003). A guide to identification of species . London, U.K. Bioscience report 2003. Ticks of domestics animals in Africa .pp 74-221.			July to August, 2009		Nigeria	Bauchi		College of Education Azare, Federal lowcoast, Duhuwarkura, Chinade, and Madara in the Katagum local government	10.327	11.7042		10Deg31' and 10Deg11'E	11Deg42' and 11Deg40'	between latitudes 110 42’ and 110 400 and longitude 100 31’ and 100 11’ east	Degrees decimal minutes	76200	https://manisnet.org	Gazetteer: GeoNames: Katagum; second-order administrative division; GeoNameID: 8634300_MatulisG_Oct2022
[truncated: 3,088 more rows]
[truncated: 41 more columns]

## Sheet: Additional File 5
Tick genera/species	Algeria	Morocco	Niger	Nigeria	Senegal	Sierra Leone	Tunisia
Amblyomma	..	..	X	X	X	X	..
exornatum	..	..	X*	X*	..	..	..
gemma	..	..	..	X*	..	..	..
hebraeum	..	..	..	X*	..	..	..
latum	..	..	X	X	..	X	..
lepidum	..	..	..	X*	..	..	..
maculatum	..	..	..	X*	..	..	..
marmoreum	..	..	..	X*	..	..	..
nuttalli	..	..	X	X	..	..	..
pomposum	..	..	..	X*	..	..	..
[truncated: 96 more rows]

[truncated: 6 more sheets: Additional File 6, Additional File 7, Additional File 8, Additional File 9, Additional File 10, Additional File 11]
