# Supplementary material for: A compilation of ticks and tick-borne pathogen distributions in seven countries within North and West Africa from 1901 to 2022: a systematic literature review
Source: Parasit Vectors. 2025 Dec 4;19:13. doi: 10.1186/s13071-025-07153-8 (PMC12781586; doi:10.1186/s13071-025-07153-8)
Supplement: Supplementary file 5 — Additional file 5. Comprehensive list of all tick species identified.xlsx [file 13071_2025_7153_MOESM5_ESM.xlsx]

## Sheet: Sheet1
Tick genera/species	Algeria	Morocco	Niger	Nigeria	Senegal	Sierra Leone	Tunisia
Amblyomma	..	..	X	X	X	X	..
exornatum	..	..	X*	X*	..	..	..
gemma	..	..	..	X*	..	..	..
hebraeum	..	..	..	X*	..	..	..
latum	..	..	X	X	..	X	..
lepidum	..	..	..	X*	..	..	..
maculatum	..	..	..	X*	..	..	..
marmoreum	..	..	..	X*	..	..	..
nuttalli	..	..	X	X	..	..	..
pomposum	..	..	..	X*	..	..	..
splendidum	..	..	..	X	..	X	..
tholloni	..	..	..	X	..	X	..
variegatum	X*	..	X	X	X	X	..
Argas	..	..	X	X	X	..	..
arboreus	..	..	..	X	X	..	..
hermanni	..	..	..	..	X	..	X
persicus	X	..	X	X	X	..	..
streptopelia	..	..	..	..	X	..	..
walkerae	..	..	..	X	X	..	..
Carios	..	..	..	..	..	..	..
capensis	X	..	..	..	..	..	..
erraticus	X	X	..	..	X	..	X
vespertilionis	..	..	..	..	X	..	..
Dermacentor	X	..	..	..	..	..	..
andersoni	..	..	..	X*	..	..	..
circumguttatus	..	..	..	X	..	X	..
marginatus	X	X	..	..	..	..	X
variabilis	..	..	..	X*	..	..	..
Haemaphysalis	X	X	..	X	..	..	..
aciculifer	..	..	..	X*	..	..	..
camicasi	..	..	..	X	..	..	..
elliptica	..	..	..	X*	..	..	..
erinacei	X	..	..	..	..	..	..
hoodi	..	..	..	X	..	..	..
houyi	..	..	..	..	X	..	..
leachi	..	..	..	X	X	X*	..
paraleachi	..	..	..	X	..	X	..
parmata	..	..	..	X	..	X	..
princeps	..	..	..	X	X	..	..
punctata	X	X	..	..	..	..	X
rugosa	..	..	..	..	X	..	..
sulcata	X	X	..	..	..	..	X
Hyalomma	X	X	..	X	X	..	..
aegyptium	X	X	..	X*	..	..	X
albiparmatum	..	..	..	X*	..	..	..
anatolicum	X	X	..	..	..	..	..
dromedarii	X	X	X	X	X	..	X
excavatum	X	X	X*	X*	X*	..	X
impeltatum	X	X	X	X	X	..	X
impressum	X*	..	X	X	X	..	..
lusitanicum	X	X	..	..	..	..	..
marginatum	X	X	X*	X*	..	..	X
nitidum	..	..	..	X	X	..	..
rufipes	X*	..	X	X	X	..	X*
scupense	X	X	..	..	..	..	X
truncatum	X*	..	X	X	X	..	..
turanicum	..	..	..	X*	..	..	..
Ixodes	X	..	..	X	..	X	..
aulacodi	..	..	..	X	..	..	..
inopinatus	X	..	..	..	..	..	X
oldi	..	..	..	..	..	X	..
rasus	..	..	..	X	..	X*	..
ricinus	X	X	..	X*	..	..	X
scapularis	..	..	..	X*	..	..	..
vespertilionis	X	..	..	..	..	..	..
Margaropus	..	..	..	X*	..	..	..
Ornithodoros	..	..	..	X	..	..	..
capensis	X	..	..	..	X	..	..
costalis	X	..	..	..	..	..	..
kairouanensis	..	..	..	..	..	..	X
maritimus	..	X	..	..	..	..	X
marocanus	X	X	..	..	..	..	..
moubata	..	..	..	X	..	..	..
merionesi	..	X	..	..	..	..	..
normandi	..	..	..	..	..	..	X
occidentalis	X	X	..	..	..	..	..
porcinus	..	..	..	..	..	X	..
rupestris	X	..	..	..	..	..	..
savignyi	X	..	X	X	X	..	..
sonrai	X	X	..	..	X	..	..
Rhipicephalus	X	X	X	X	X	..	X
annulatus	X	X	X	X	X	..	X
appendiculatus	..	..	..	X*	..	..	..
australis	..	..	..	..	..	X*	..
bursa	X	X	..	..	X*	..	..
camicasi	..	..	..	..	X*	..	X*
capensis	..	..	..	..	X*	..	..
compositus	..	..	X*	X*	..	..	..
cuspidatus	..	..	..	..	X	..	..
decoloratus	..	..	X	X	X	..	..
evertsi	X*	..	X	X	X	..	..
geigyi	..	..	X	X	X	..	..
kochi	..	..	..	X*	..	..	..
longus	..	..	..	X*	..	..	..
lunulatus	..	..	..	X	X	..	..
microplus	..	..	..	X	..	..	..
muehlensi	..	..	..	..	..	X*	..
muhsamae	..	..	..	X	X	..	..
pulchellus	..	..	..	X*	..	..	..
sanguineus s.l.**	X*	X*	X*	X*	X*	X*	X*
senegalensis	..	..	X*	X	X	..	..
simpsoni	..	..	..	X	..	..	..
simus	..	..	X*	X*	..	X*	..
tricuspis	..	..	..	X*	..	X*	..
ziemanni	..	..	..	X	..	..	..
Reported tick presence records in target countries are indicated by (X) with potential misidentifications, taxonomic changes or novel record events indicated by (X*). If an X is listed in the genera only, this is due to a record only providing identification to a genus level. **Sanguineus complex includes: Rhipicephalus afranicus, Rhipicephalus guilhoni, Rhipicephalus linnaei, Rhipicephalus sangu…
