# Supplementary material for: A compilation of ticks and tick-borne pathogen distributions in seven countries within North and West Africa from 1901 to 2022: a systematic literature review
Source: Parasit Vectors. 2025 Dec 4;19:13. doi: 10.1186/s13071-025-07153-8 (PMC12781586; doi:10.1186/s13071-025-07153-8)
Supplement: Supplementary file 6 — Additional file 6. Tick pathogen profile_Algeria.xslx [file 13071_2025_7153_MOESM6_ESM.xlsx]

## Sheet: Algeria
Algeria
	Bacteria																							Protozoa					Virus
	Anaplasmataceae	Anaplasma spp.	A. centrale	A. marginale	A. ovis	A. platys	Bartonella spp.	Borrelia spp.	B. anserina	B. garinii	B. hispanica	B. cf. turicatae	Relapsing fever borreliae	Ehrlichia spp.	Candidatus E. urmitei	Rickettsia spp.	R. aeschlimannii	R. africae	R. conorii group	R. helvetica	R. massiliae	R. monacensis	Rickettsiella spp.	Babesia bigemina	Hemolivia mauritanica	Theileria annulata	T. buffeli	T. orientalis	Crimean-Congo Hemorrhagic Fever virus
Argas	..	..	..	..	..	..	..	..	..	..	..	..	..	..	..	..	..	..	..	..	..	..	..	..	..	..	..	..	..
Ar. persicus	..	X	..	..	..	..	X	..	X	..	..	..	..	..	..	..	..	..	..	..	..	..	..	..	..	..	..	..	..
Dermacentor	..	..	..	..	..	..	..	..	..	..	..	..	..	..	..	..	..	..	..	..	..	..	..	..	..	..	..	..	..
D. marginatus	..	..	..	..	..	..	..	..	..	..	..	..	..	..	..	X	..	..	..	..	..	..	..	..	..	..	..	..	..
Haemaphysalis	..	..	..	..	..	..	..	..	..	..	..	..	..	..	..	..	..	..	..	..	..	..	..	..	..	..	..	..	..
Ha. erinacei	..	..	..	..	..	..	..	..	..	..	..	..	..	..	..	X	..	..	..	..	..	..	..	..	..	..	..	..	..
Hyalomma	..	..	..	X	..	..	..	X	..	..	..	..	..	..	..	..	..	..	..	X	..	X	..	..	..	..	..	X	..
Hy. aegyptium (?)	X	..	..	..	..	..	..	X	..	..	..	..	X	X	..	X	..	..	..	..	..	..	..	..	X	..	..	..	X
Hy. dromedarii	..	..	..	..	..	..	..	..	..	..	..	..	..	..	..	X	X	X	..	..	..	..	..	..	..	..	..	..	..
Hy. excavatum	..	..	..	..	..	..	..	..	..	..	..	..	..	..	..	..	..	..	..	..	..	..	..	..	..	..	..	..	..
Hy. impeltatum	..	..	..	..	..	..	..	..	..	..	..	..	..	..	..	X	X	..	..	..	..	..	..	..	..	..	..	..	..
Hy. lusitanicum	..	..	..	..	..	..	X	..	..	..	..	..	..	..	..	..	..	..	..	..	..	..	..	..	..	..	..	..	..
Hy. marginatum	..	..	..	..	..	..	..	..	..	..	..	..	..	..	..	..	X	..	..	..	..	..	..	..	..	..	..	X	..
Hy. rufipes (?)	..	..	..	..	..	..	..	..	..	..	..	..	..	..	..	X	..	..	..	..	..	..	..	..	..	..	..	..	..
Hy. scupense	..	..	..	X	..	..	X	X	..	..	..	..	..	..	..	..	X	..	..	..	X	..	..	..	..	..	..	X	..
Ixodes	..	..	..	..	..	..	X	..	..	..	..	..	..	..	..	..	..	..	..	..	..	..	..	..	..	..	..	..	..
Ix. ricinus	..	..	..	X	..	..	..	X	..	X	..	..	..	..	..	X	..	..	..	X	..	X	..	..	..	..	..	X	..
Ornithodoros	..	..	..	..	..	..	..	..	..	..	..	..	..	..	..	..	..	..	..	..	..	..	..	..	..	..	..	..	..
O. capensis	..	..	..	..	..	..	..	..	..	..	..	X	..	..	..	..	..	..	..	..	..	..	..	..	..	..	..	..	..
O. costalis	..	..	..	..	..	..	..	..	..	..	..	..	..	..	..	X	..	..	..	..	..	..	X	..	..	..	..	..	..
O. erraticus	..	..	..	..	..	..	..	..	..	..	..	..	..	..	..	X	..	..	..	..	..	..	..	..	..	..	..	..	..
O. occidentalis	..	..	..	..	..	..	..	..	..	..	X	..	..	..	..	..	..	..	..	..	..	..	..	..	..	..	..	..	..
O. rupestris	..	..	..	..	..	..	..	..	..	..	..	..	..	..	..	X	..	..	..	..	..	..	..	..	..	..	..	..	..
O. sonrai	..	..	..	..	..	..	..	..	..	..	..	..	..	..	..	..	..	..	..	..	..	..	..	..	..	..	..	..	..
Rhipicephalus	..	..	X	X	..	..	X	X	..	..	..	..	..	..	..	..	X	..	..	..	..	..	..	..	..	..	..	X	..
Rh. annulatus	..	..	..	..	..	X	..	..	..	..	..	..	..	..	X	..	..	..	..	..	..	..	..	X	..	X	X	..	..
Rh. bursa	..	..	..	X	X	..	X	X	..	..	..	..	..	..	..	X	X	..	..	..	X	..	..	..	..	..	..	X	..
Rh. sanguineus s.l. (?) *	..	..	..	..	X	..	X	X	..	..	..	..	..	..	..	X	..	..	X	..	X	..	..	X	..	..	..	..	..
* Sanguineus complex includes: Rhipicephalus afranicus, Rhipicephalus guilhoni, Rhipicephalus linnaei, Rhipicephalus sanguineus, Rhipicephalus secundus, Rhipicephalus sulcatus, and Rhipicephalus turanicus. Records including members of this complex are included within Rh. sanguineus s.l.
The (?) symbol represents records which were reported but accuracy is questioned.
