# Supplementary material for: A compilation of ticks and tick-borne pathogen distributions in seven countries within North and West Africa from 1901 to 2022: a systematic literature review
Source: Parasit Vectors. 2025 Dec 4;19:13. doi: 10.1186/s13071-025-07153-8 (PMC12781586; doi:10.1186/s13071-025-07153-8)
Supplement: Supplementary file 7 — Additional file 7. Tick pathogen profile_Morocco.xlsx [file 13071_2025_7153_MOESM7_ESM.xlsx]

## Sheet: Morocco
Morocco
	Bacteria																Protozoa			Virus
	Anaplasma spp.	A. platys	Borrelia crocidurae	Ehrlichia spp.	Francisella spp.	Rickettsia spp.	Rickettsia spp. most similar to R. aeschlimannii	Rickettsia spp. most similar to R. africae	R. conorii	R. helvetica	R. massiliae	Candidatus R. mauretanica	R. monacensis	R. raoultii	R. slovaca	Rickettsiella spp.	Babesia equi	Hemolivia mauritanica	Theileria annulata	Crimean-Congo Hemorrhagic Fever virus	Kala Iris and Essaouria viruses	Soldado virus
Dermacentor	..	..	..	..	..	..	..	..	..	..	..	..	..	..	..	..	..	..	..	..	..	..
D. marginatus	..	..	..	..	..	..	..	..	..	..	..	..	..	X	X	..	..	..	..	..	..	..
Haemaphysalis	..	..	..	..	..	..	..	..	..	..	..	..	..	..	..	..	..	..	..	..	..	..
Hae. punctata	..	..	..	..	..	..	..	..	..	..	..	..	..	..	..	..	..	..	..	..	..	..
Hae. sulcata	..	..	..	..	..	..	..	..	..	..	..	..	..	..	..	..	..	..	..	..	..	..
Hyalomma	..	..	..	..	..	..	..	..	..	..	..	..	..	..	..	..	..	..	..	..	..	..
Hy. aegyptium	..	..	..	X	X	..	..	X	..	..	..	..	..	..	..	..	..	X	..	..	..	..
Hy. marginatum	..	..	..	..	..	..	X	..	..	..	..	..	..	..	..	..	X	..	..	X	..	..
Hy. scupense	..	..	..	..	..	..	..	..	..	..	..	..	..	..	..	..	..	..	X	..	..	..
Ixodes	..	..	..	..	..	..	..	..	..	..	..	..	..	..	..	..	..	..	..	..	..	..
Ix. ricinus	X	..	..	..	..	..	..	..	..	X	..	..	X	..	..	..	..	..	..	..	..	..
Ornithodoros	..	..	..	..	..	..	..	..	..	..	..	..	..	..	..	..	..	..	..	..	..	..
O. occidentalis	..	..	..	..	..	..	..	..	..	..	..	X	..	..	..	..	..	..	..	..	..	..
O. maritimus	..	..	..	..	..	..	..	..	..	..	..	..	..	..	..	..	..	..	..	..	X	X
O. marocanus	..	..	..	..	..	..	..	..	..	..	..	..	..	..	..	..	..	..	..	..	..	..
O. merionesi	..	..	..	..	..	X	..	..	..	..	..	..	..	..	..	X	..	..	..	..	..	..
O. sonrai	..	..	X	..	..	..	..	..	..	..	..	..	..	..	..	..	..	..	..	..	..	..
Rhipicephalus	..	..	..	..	..	..	..	..	..	..	..	..	..	..	..	..	..	..	..	..	..	..
Rh. bursa	X	..	..	..	..	..	..	..	..	..	..	..	..	..	..	..	..	..	..	..	..	..
Rh. sanguineus s.l. (?) *	..	X	..	..	..	..	..	..	X	..	X	..	..	..	..	..	..	..	..	..	..	..
* Sanguineus complex includes: Rhipicephalus afranicus, Rhipicephalus guilhoni, Rhipicephalus linnaei, Rhipicephalus sanguineus, Rhipicephalus secundus, Rhipicephalus sulcatus, and Rhipicephalus turanicus. Records including members of this complex are included within Rh. sanguineus s.l.
The (?) symbol represents records which were reported but accuracy is questioned.
