# Supplementary material for: A compilation of ticks and tick-borne pathogen distributions in seven countries within North and West Africa from 1901 to 2022: a systematic literature review
Source: Parasit Vectors. 2025 Dec 4;19:13. doi: 10.1186/s13071-025-07153-8 (PMC12781586; doi:10.1186/s13071-025-07153-8)
Supplement: Supplementary file 8 — Additional file 8. Tick pathogen profile_Niger.xlsx [file 13071_2025_7153_MOESM8_ESM.xlsx]

## Sheet: Niger
Niger
	Bacteria
	Erhlichia spp.	E. canis	R. aeschlimannii	Rickettsia africae group	R. mongolotimonae
Amblyomma	..	..	..	X	..
Am. variegatum	..	..	..	X	..
Hyalomma	..	..	..	..	..
Hy. truncatum	X	X	..	..	X
Hy. rufipes	..	..	X	..	..
