# Supplementary material for: A compilation of ticks and tick-borne pathogen distributions in seven countries within North and West Africa from 1901 to 2022: a systematic literature review
Source: Parasit Vectors. 2025 Dec 4;19:13. doi: 10.1186/s13071-025-07153-8 (PMC12781586; doi:10.1186/s13071-025-07153-8)
Supplement: Supplementary file 9 — Additional file 9. Tick pathogen profile_Nigeria.xlsx [file 13071_2025_7153_MOESM9_ESM.xlsx]

## Sheet: Nigeria
Nigeria
	Bacteria																						Protozoa											Virus
	Anaplasma marginale subspecies	Bacillus subtilis	Bartonella spp. similar to Bartonella elizabethae	Borrelia spp.	Borrelia spp. most similar to Candidatus B. kalaharica	Coxiella burnetii	Ehrlichia spp.	E. chaffeensis	E. ewingii	E. ruminantium	Escherichia coli	Proteus mirabilis	Pseudomonas aeruginosa	Rickettsia spp.	R. aeschlimannii	R. africae group	R. conorii	R. massiliae	R. rickettsii	Staphylococcus albus	S. auereus	Streptococcus pyogenes	Babesia spp.	B. bigemina	B. bovis	B. caballi	B. divergens	B. canis rossi	Babesia spp. most similar to B. canis rossi	Theileria spp.	T. annulata	T. equi	T. mutans	Bhanja virus	Crimean-Congo Hemorrhagic Fever virus	Dugbe virus	Jos virus	Nyamanini virus	Quaranfil virus	Thogotovirus
Amblyomma	..	..	..	..	..	..	..	..	..	..	..	..	..	..	..	..	..	..	..	..	..	..	..	..	..	..	..	..	..	..	..	..	..	..	..	..	..	..	..	..
Am. variegatum	..	..	..	..	..	X	X	..	..	X	..	..	..	..	X	X	..	..	..	..	..	..	X	X	..	..	X	..	..	X	..	..	..	X	X	X	X	..	..	X
Argas	..	..	..	..	..	..	..	..	..	..	..	..	..	..	..	..	..	..	..	..	..	..	..	..	..	..	..	..	..	..	..	..	..	..	..	..	..	..	..	..
Ar. arboreus	..	..	..	..	..	..	..	..	..	..	..	..	..	..	..	..	..	..	..	..	..	..	..	..	..	..	..	..	..	..	..	..	..	..	..	..	..	X	X	..
Haemaphysalis	..	..	..	..	..	..	..	..	..	..	..	..	..	..	..	..	..	..	..	..	..	..	..	..	..	..	..	..	..	..	..	..	..	..	..	..	..	..	..	..
Hae. leachi	..	..	..	..	..	..	..	..	..	..	..	..	..	..	..	..	..	..	..	..	..	..	..	..	..	..	..	X	..	..	..	..	..	..	..	..	..	..	..	..
Hyalomma	..	..	..	..	..	..	..	..	..	..	..	..	..	..	..	..	..	..	..	..	..	..	..	..	..	..	..	..	..	..	..	..	..	..	..	..	..	..	..	..
Hy. impeltatum	X	..	..	..	..	X	X	X	..	..	..	..	..	X	..	X	..	..	..	..	..	..	X	..	..	..	..	..	..	..	X	..	X	..	X	..	..	..	..	..
Hy. dromedarii	..	..	..	..	..	X	..	..	..	..	..	..	..	X	..	..	..	..	..	..	..	..	X	..	..	..	..	..	..	..	X	X	..	..	..	..	..	..	..	..
Hy. impressum	..	..	..	..	..	..	..	..	..	..	..	..	..	..	..	..	..	..	..	..	..	..	..	..	..	..	..	..	..	..	X	..	..	..	..	..	..	..	..	..
Hy. excavatum (?)	..	..	..	..	..	..	..	..	..	..	..	..	..	..	..	..	..	..	..	..	..	..	..	..	..	..	..	..	..	..	..	..	..	..	X	..	..	..	..	..
Hy. rufipes	..	..	..	..	..	..	..	..	..	..	..	..	..	X	..	..	..	..	..	..	..	..	..	..	..	..	..	..	..	..	X	..	..	..	X	X	..	..	..	..
Hy. truncatum (?)	..	..	..	..	..	X	..	..	..	..	..	..	..	X	..	..	..	..	..	..	..	..	..	..	..	..	..	..	..	..	X	X	..	X	X	X	..	..	..	..
Ornithodoros	..	..	..	..	..	..	..	..	..	..	..	..	..	..	..	..	..	..	..	..	..	..	..	..	..	..	..	..	..	..	..	..	..	..	..	..	..	..	..	..
O. savignyi	..	..	..	..	X	..	..	..	..	..	..	..	..	..	..	..	..	..	..	..	..	..	..	..	..	..	..	..	..	..	..	..	..	..	..	..	..	..	..	..
Ixodes	..	..	..	..	..	..	..	..	..	..	..	..	..	..	..	..	..	..	..	..	..	..	..	..	..	..	..	..	..	..	..	..	..	..	..	..	..	..	..	..
Ix. aulacodi	..	..	..	..	..	..	..	..	..	..	..	..	..	..	..	..	..	..	..	..	..	..	..	..	..	..	..	..	..	..	..	..	..	..	..	..	..	..	..	..
Rhipicephalus	..	..	..	..	..	..	..	..	..	..	..	..	..	..	..	..	..	..	..	..	..	..	..	X	X	..	..	..	..	..	X	..	..	..	..	..	..	..	..	..
Rh. annulatus	X	..	..	..	..	X	..	..	X	..	..	..	..	..	X	X	..	..	..	..	..	..	..	..	..	..	..	..	..	..	..	..	X	..	..	..	..	..	..	..
Rh. decoloratus	X	..	..	..	..	..	..	..	..	..	X	..	X	..	..	X	..	..	..	X	X	X	X	X	..	..	..	..	..	..	..	..	..	X	X	X	X	..	..	X
Rh. geigyi	..	X	..	..	..	..	..	..	..	..	X	X	X	..	..	..	..	..	..	X	X	X	..	..	X	..	..	..	..	..	..	..	..	..	..	..	..	..	..	..
Rh. evertsi	..	..	..	X	..	X	X	..	..	..	..	..	..	..	X	X	..	X	X	..	..	..	..	..	..	X	..	..	..	..	..	X	..	..	..	..	..	..	..	..
Rh. microplus	..	..	..	..	..	..	..	..	..	..	..	..	..	..	..	..	..	..	..	..	..	..	..	..	..	..	..	..	..	..	..	..	..	..	..	X	..	..	..	..
Rh. sanguineus s.l. (?) *	..	..	X	..	..	..	..	..	..	..	..	..	..	X	..	X	X	X	..	..	..	..	..	..	X	..	..	..	X	..	..	..	..	..	..	..	..	..	..	..
* Sanguineus complex includes: Rhipicephalus afranicus, Rhipicephalus guilhoni, Rhipicephalus linnaei, Rhipicephalus sanguineus, Rhipicephalus secundus, Rhipicephalus sulcatus, and Rhipicephalus turanicus. Records including members of this complex are included within Rh. sanguineus s.l.
The (?) symbol represents records which were reported but accuracy is questioned.
