# Supplementary material for: A compilation of ticks and tick-borne pathogen distributions in seven countries within North and West Africa from 1901 to 2022: a systematic literature review
Source: Parasit Vectors. 2025 Dec 4;19:13. doi: 10.1186/s13071-025-07153-8 (PMC12781586; doi:10.1186/s13071-025-07153-8)
Supplement: Supplementary file 10 — Additional file 10. Tick pathogen profile_Senegal.xlsx [file 13071_2025_7153_MOESM10_ESM.xlsx]

## Sheet: Senegal
Senegal
	Bacteria																			Virus
	Bacillus spp.	Bartonella spp.	B. senegalensis	Borrelia spp.	B. crocidurae	Tick-borne relapsing fever borreliae	Coxiella spp.	C. burnetii	Ehrlichia canis	E. ruminantium	Occidentia massiliensis gen. nov., sp. nov.	Rickettsia spp.	R. aeschlimannii	R. africae	R. conorii	R. felis group	R. massiliae	R. sibirica mongolitimonae	Spotted fever rickettsiae	African Swine Fever virus	Bandia virus	Crimean-Congo Hemorrhagic Fever virus	Jos-like virus	Ngoye virus	Soldado virus	Wad Medani virus
Amblyomma	..	..	..	..	..	..	..	..	..	..	..	..	..	..	..	..	..	..	X	..	..	..	..	..	..	..
Am. variegatum	..	..	..	..	..	..	..	X	..	X	..	X	..	X	..	..	..	..	..	..	..	X	X	..	..	..
Hyalomma	..	..	..	..	..	..	..	..	..	..	..	..	..	..	..	..	..	..	..	..	..	..	..	..	..	..
Hy. rufipes	..	..	..	..	..	..	..	X	..	..	..	X	X	X	..	..	..	..	..	..	..	X	..	..	..	..
Hy. impressum	..	..	..	..	..	..	..	..	..	..	..	..	..	..	..	..	..	..	..	..	..	X	..	..	..	..
Hy. impeltatum	..	..	..	..	..	..	..	..	..	..	..	X	X	..	..	..	..	..	..	..	..	X	..	..	..	..
Hy. truncatum	..	..	..	..	..	..	..	X	..	..	..	..	X	..	..	..	..	X	..	..	..	X	..	..	..	..
Ornithodoros	..	..	..	..	..	..	..	..	..	..	..	..	..	..	..	..	..	..	..	..	..	..	..	..	..	..
O. sonrai	..	X	X	X	X	X	X	X	..	..	X	X	..	..	..	..	..	..	..	X	X	X	..	..	..	..
O. capensis	..	..	..	..	..	..	..	..	..	..	..	..	..	..	..	X	..	..	..	..	..	..	..	..	X	..
Rhipicephalus	..	..	..	..	..	..	..	..	..	..	..	..	..	..	..	..	..	..	..	..	..	..	..	..	..	..
Rh. decoloratus	..	..	..	..	..	..	..	X	..	..	..	..	..	..	..	..	..	..	..	..	..	X	..	..	..	..
Rh. annulatus	..	..	..	..	..	..	..	X	..	..	..	..	..	X	..	..	..	..	..	..	..	..	..	..	..	..
Rh. evertsi	..	..	..	..	..	..	..	X	X	..	..	X	X	X	X	..	..	..	..	..	..	X	..	X	..	X
Rh. geigyi	..	..	..	..	..	..	..	..	..	..	..	..	..	..	..	..	..	..	..	..	..	X	..	..	..	..
Rh. sanguineus s.l. (?)	X	..	..	..	..	..	X	X	..	..	..	X	..	..	..	..	X	..	..	..	..	X	..	X	..	X
* Sanguineus complex includes: Rhipicephalus afranicus, Rhipicephalus guilhoni, Rhipicephalus linnaei, Rhipicephalus sanguineus, Rhipicephalus secundus, Rhipicephalus sulcatus, and Rhipicephalus turanicus. Records including members of this complex are included within Rh. sanguineus s.l.
The (?) symbol represents records which were reported but accuracy is questioned.
