# Supplementary material for: A compilation of ticks and tick-borne pathogen distributions in seven countries within North and West Africa from 1901 to 2022: a systematic literature review
Source: Parasit Vectors. 2025 Dec 4;19:13. doi: 10.1186/s13071-025-07153-8 (PMC12781586; doi:10.1186/s13071-025-07153-8)
Supplement: Supplementary file 11 — Additional file 11. Tick pathogen profile_Tunisia.xlsx [file 13071_2025_7153_MOESM11_ESM.xlsx]

## Sheet: Tunisia
Tunisia
	Bacteria														Protozoa				Virus
	Anaplasma spp./Ehrlichia spp.	Anaplasma spp.	A. bovis	A. phagocytophilum	Borrelia burgdorferi	Coxiella burnetii	Francisella spp.	Rickettsia spp.	R. aeschlimannii	R. conorii	R. helvetica	R. monacensis	Spotted-fever group Rickettsia spp.	Rickettsiella spp.	Babesia spp.	Babesia spp. similar to B. occultans	Theileria spp.	Trypanosoma evansi	Tick-borne encephalitis virus	Tunis virus
Argas	..	..	..	..	..	..	..	..	..	..	..	..	..	..	..	..	..	..	..	..
Ar. hermanni	..	..	..	..	..	..	..	..	..	..	..	..	..	..	..	..	..	..	..	X
Ixodes	..	..	..	..	..	..	..	..	..	..	..	..	..	..	..	..	..	..	..	..
Ix. ricinus	..	..	..	..	X	..	..	X	..	..	X	X	..	..	..	..	..	..	X	..
Hyalomma	..	..	..	..	..	..	..	..	..	..	..	..	..	..	..	..	..	..	..	..
Hy. aegyptium	..	..	..	X	..	..	..	..	..	..	..	..	..	..	X	..	..	..	..	..
Hy. dromedarii	X	X	X	..	..	X	..	..	X	..	..	..	..	..	..	..	..	..	..	..
Hy. excavatum	X	..	..	..	..	..	..	..	..	..	..	..	..	..	..	..	..	..	..	..
Hy. marginatum	..	..	..	..	..	..	..	..	..	..	..	..	..	..	..	X	..	..	..	..
Hy. impeltatum	..	..	..	..	..	X	..	..	..	..	..	..	..	..	..	..	..	..	..	..
Hy. scupense	..	..	..	..	..	..	..	..	..	..	..	..	..	..	..	..	X	..	..	..
Ornithodoros	..	..	..	..	..	..	..	..	..	..	..	..	..	..	..	..	..	..	..	..
O. erraticus	..	..	..	..	..	..	..	X	..	..	..	..	..	..	..	..	..	..	..	..
O. kairouanensis	..	..	..	..	..	..	..	X	..	..	..	..	..	..	..	..	..	..	..	..
O. maritimus	..	..	..	..	..	..	..	X	..	..	..	..	..	..	..	..	..	..	..	..
O. normandi	..	..	..	..	..	..	X	X	..	..	..	..	..	X	..	..	..	..	..	..
Rhipicephalus	..	..	..	..	..	..	..	..	..	..	..	..	..	..	..	..	..	..	..	..
Rh. sanguineus s.l. (?)	..	..	..	..	..	..	..	..	..	X	..	..	X	..	..	..	..	X	..	..
* Sanguineus complex includes: Rhipicephalus afranicus, Rhipicephalus guilhoni, Rhipicephalus linnaei, Rhipicephalus sanguineus, Rhipicephalus secundus, Rhipicephalus sulcatus, and Rhipicephalus turanicus. Records including members of this complex are included within Rh. sanguineus s.l.
The (?) symbol represents records which were reported but accuracy is questioned.
